# Supplementary material for: Existing food processing classifications overlook the phytochemical composition of processed plant-based protein-rich foods
Source: Nat Food. 2025 Mar 24;6(5):503–12. doi: 10.1038/s43016-025-01148-5 (PMC12116385; doi:10.1038/s43016-025-01148-5)
Supplement: Supplementary file 3 — Supplementary dataset. [file 43016_2025_1148_MOESM3_ESM.csv]

											Sample_ID	R12	R17	O10	O11	O12	O13	O14	O15	O16	O17	O23	O25	O26	O31	O33	D1	D5	D6	D7	M15	M22	M23	M27	M28	M29	T1	T10	T11	T12	T13	T14	T15	T16	T2	T3	T4	T5	T6
											Protein type in product	Beans	Beans	Protein concentrates/isolates	Protein concentrates/isolates	Protein concentrates/isolates	Protein concentrates/isolates	Protein concentrates/isolates	Protein concentrates/isolates	Protein concentrates/isolates	Protein concentrates/isolates	Protein concentrates/isolates	Beans	Protein concentrates/isolates	Protein concentrates/isolates	Protein concentrates/isolates	Extruded chunks	Extruded chunks	Extruded chunks	Extruded chunks	Extruded chunks	Protein concentrates/isolates	Protein concentrates/isolates	Protein concentrates/isolates	Protein concentrates/isolates	Protein concentrates/isolates	Tofu	Tofu	Tofu	Tofu	Tofu	Tofu	Tofu	Tofu	Tofu	Tofu	Tofu	Tofu	Tofu
											Product category	Beans	Beans	Steaks & Other	Steaks & Other	Steaks & Other	Steaks & Other	Steaks & Other	Steaks & Other	Steaks & Other	Steaks & Other	Steaks & Other	Steaks & Other	Steaks & Other	Steaks & Other	Steaks & Other	Extruded chunks	Extruded chunks	Extruded chunks	Extruded chunks	Minced & Pulled	Minced & Pulled	Minced & Pulled	Minced & Pulled	Minced & Pulled	Minced & Pulled	Tofu	Tofu	Tofu	Tofu	Tofu	Tofu	Tofu	Tofu	Tofu	Tofu	Tofu	Tofu	Tofu
											POTI classification	Unprocessed/Minimally processed	Unprocessed/Minimally processed	Highly processed	Highly processed	Highly processed	Highly processed	Highly processed	Highly processed	Highly processed	Highly processed	Highly processed	Highly processed	Highly processed	Highly processed	Highly processed	Basic processed	Basic processed	Basic processed	Basic processed	Highly processed	Highly processed	Highly processed	Highly processed	Highly processed	Highly processed	Basic processed	Moderately processed	Moderately processed	Basic processed	Basic processed	Basic processed	Moderately processed	Moderately processed	Basic processed	Moderately processed	Basic processed	Basic processed	Basic processed
Ionization	Mode	RT [min]	m/z (obs.)	Base peak ion	Curated ID	ID level	Compound class	InChl	S/N ratio	MS.MS.spectrum	NOVA classification	Unprocessed/Minimally processed	Unprocessed/Minimally processed	Ultra-processed	Ultra-processed	Ultra-processed	Ultra-processed	Ultra-processed	Ultra-processed	Ultra-processed	Ultra-processed	Ultra-processed	Ultra-processed	Ultra-processed	Ultra-processed	Ultra-processed	Ultra-processed	Ultra-processed	Ultra-processed	Ultra-processed	Ultra-processed	Ultra-processed	Ultra-processed	Ultra-processed	Ultra-processed	Ultra-processed	Processed	Ultra-processed	Processed	Processed	Processed	Processed	Ultra-processed	Processed	Processed	Processed	Processed	Processed	Processed
ESI+	RP	5.15	113.0599	[M+H]+	(2E,4E)-Hexa-2,4-dienoic acid	2	Lipids and lipid-like molecules	1S/C6H8O2/c1-2-3-4-5-6(7)8/h2-5H,1H3,(H,7,8)/b3-2+,5-4+	225	55.01833:329 55.03182:32 57.03292:1360 57.03797:78 57.04313:34 57.04877:36 57.05112:19 57.0743:11 57.09306:110 57.09616:10 57.51195:74 57.51768:16 60.16354:20 64.83375:24 65.03895:565 65.04237:73 65.04999:24 65.05631:46 65.07139:19 65.08398:19 65.1847:14 67.05429:5716 67.06006:146 67.06787:113 67.07308:172 67.08579:89 67.09114:30 67.09587:87 67.10358:38 67.1079:12 67.11404:28 67.11809:27 67.12126…		2379	1906	3532	2027	3602	4174	5630	3313	3938	4970	1768	2820	6959	76255	1016	2600	2251	2897	3928	2336	2418	1558	2131	2248	79085	955	2802	3021	3471	3265	2015	3772	3918	2781	1901	3594	2299	1024
ESI+	RP	9.63	252.2328	[M+H]+	(2E,4E)-N-(2-methylpropyl)dodeca-2,4-dienamide	2	Lipids and lipid-like molecules	1S/C16H29NO/c1-4-5-6-7-8-9-10-11-12-13-16(18)17-14-15(2)3/h10-13,15H,4-9,14H2,1-3H3,(H,17,18)/b11-10+,13-12+	101	51.95328:8 55.05253:144 55.05767:68 55.09447:16 57.06973:712 57.08424:19 57.09986:16 57.12788:8 64.83831:17 69.26401:11 71.17348:17 71.53973:8 81.03323:560 81.04954:15 81.05533:9 81.07799:14 83.08521:261 83.09161:120 83.1392:14 95.04955:168 95.05489:81 95.08612:263 95.1007:11 95.10692:20 97.1015:359 97.10942:66 97.12543:20 97.29508:24 97.30059:11 98.46456:32 107.08552:258 107.10852:18 131.51955:8…		1437	2112	713	1637	67689	195394	38979	486	36757	54261	255979	1815	239203	700929	255713	824	571	2897	1745	77478	132855	151570	252550	1993	1257	5711	1235	1856	1351	800	1525	5383	16288	6840	878	7483	1954	1379
ESI+	RP	1.98	127.0391	[M+H]+	1,2,3-Trihydroxybenzene	2	Phenolic acids and derivatives	1S/C6H6O3/c7-4-2-1-3-5(8)6(4)9/h1-3,7-9H	27	52.03017:123 53.03808:2934 53.04341:274 53.04937:33 53.05278:33 53.0546:86 53.07391:16 53.0761:20 53.0802:22 53.08218:20 53.10379:10 53.22246:94 53.22769:30 53.81734:56 54.47642:14 58.07503:20 58.16372:8 69.03348:319 69.04041:17 69.04911:12 69.27065:11 69.54972:9 73.02865:12 81.03339:1456 81.03934:386 81.04754:35 81.05338:97 81.07909:16 81.08399:22 81.08759:9 81.10837:20 81.12258:18 81.23453:65 8…		3990	1465	168002	6682	13391	4032	58757	26147	16252	6883	39787	13254	617361	24714	855058	5349	4515	5624	2748	195196	1657256	6770	632075	1041	90920	2071	3195	280098	2473	1067	2285	12534	30397	3201	3414	24994	2189	2905
ESI+	RP	9.72	468.3093	[M+H]+	LPC 14:0/0:0	2	Lipids and lipid-like molecules	1S/C22H46NO7P/c1-5-6-7-8-9-10-11-12-13-14-15-16-22(25)28-19-21(24)20-30-31(26,27)29-18-17-23(2,3)4/h21,24H,5-20H2,1-4H3/t21-/m1/s1	123	55.05342:137 55.05977:36 57.06985:1042 57.075:36 57.08106:9 57.08605:38 57.08848:8 59.07214:408 59.0885:22 60.08058:2193 60.08567:194 60.08866:8 60.09285:24 60.0979:62 60.11289:14 60.11969:22 60.12618:12 60.13919:11 63.44846:14 64.17937:9 64.35525:8 69.06908:410 69.07551:101 69.08858:14 69.11088:10 69.11658:12 70.77458:17 71.07196:243 71.08567:184 71.09142:107 77.05511:14 81.08576:9 85.10159:223 …		7450	1580	2711	24001	633	1240	11060	13131	8117	64715	198463	40629	45445	19934	9832	38499	30626	24462	525	41497	9399	580	2364	1260	37293	2544	6748	14821	2245	5929	7266	14294	3846	1947	1425	2285	8672	2998
ESI−	RP	3.26	153.0193	[M-H-H2O]-	2-Pyrocatechuic acid	2	Phenolic acids and derivatives	1S/C7H6O4/c8-5-3-1-2-4(6(5)9)7(10)11/h1-3,8-9H,(H,10,11)	48	50.2391:9 51.44662:14 52.30526:11 52.57486:48 52.76444:84 53.93276:40 53.93691:17 54.30893:45 55.62705:14 61.06407:28 61.06962:9 63.95307:9 65.039:578 65.05861:30 65.07864:16 65.09627:9 67.0188:216 67.02389:87 67.03589:9 69.20369:16 70.25478:65 70.26269:14 70.75386:34 70.75797:28 70.76844:9 72.50349:28 73.00634:20 73.38537:29 73.99953:11 74.7492:19 75.34167:14 76.74242:8 76.91621:48 81.41337:38 8…		16755	9654	409	7675	725	3161	1412	11252	1992	6903	4182	10573	8498	36779	363	20251	33659	45335	903	37810	726	672	459	430	28264	7457	2875	13374	7326	23715	6249	12953	6735	8115	6987	9652	3693	4636
ESI+	RP	6.14	595.2021	[M+H]+	2',6'-Dihydroxy-4-methoxychalcone-4'-O-neohesperidoside	2	Flavonoids	1S/C28H34O14/c1-12-21(33)23(35)25(37)27(39-12)42-26-24(36)22(34)19(11-29)41-28(26)40-15-9-17(31)20(18(32)10-15)16(30)8-5-13-3-6-14(38-2)7-4-13/h3-10,12,19,21-29,31-37H,11H2,1-2H3/b8-5+/t12-,19+,21-,22+,23+,24-,25+,26+,27-,28+/m0/s1	20	62.71695:9 71.05019:409 71.05545:194 71.06389:32 71.07011:35 71.08484:20 71.09229:9 71.09972:9 74.03005:19 74.70786:17 74.81126:11 78.26095:19 79.03871:9 85.02892:271 86.25665:7 90.2883:9 95.02582:11 103.88807:8 107.68917:9 119.42256:12 129.05276:129 129.05652:194 129.06711:18 141.63362:8 146.23466:9 161.86203:26 166.30794:12 176.07082:15 184.05769:8 185.3053:11 194.57283:28 202.40314:14 207.0179…		2055	1989	118	5307	1450	3117	634	283	2256	814	2004	1499	675	1234	1221	7814	4638	1250	1331	4827	2879	2959	3538	3022	2072	814	1508	3243	1369	1260	2425	3445	2379	1509	1192	1201	4255	4748
ESI+	RP	3.8	138.0551	[M+H]+	2-Aminobenzoic acid	1	Phenolic acids and derivatives	1S/C7H7NO2/c8-6-4-2-1-3-5(6)7(9)10/h1-4H,8H2,(H,9,10)	18	57.2518:7 59.41067:12 59.96459:8 60.05583:246 60.07214:19 63.05705:11 65.0375:886 65.04207:151 65.04497:81 65.0544:27 65.05861:13 65.07205:9 65.08023:12 65.10197:9 65.38719:12 65.94243:16 67.91348:15 72.48202:18 77.43327:11 78.5547:14 92.0491:1490 92.05597:119 92.0646:13 92.07001:60 92.08775:14 92.09877:25 92.11501:12 92.13097:10 92.7026:19 93.17897:20 98.28275:7 101.95994:9 106.93265:12 117.2847…		1133	1028	6380	5729	4176	6858	5906	1758	7942	4438	5113	4161	6543	6361	7282	12846	14545	11745	7418	14094	3308	5469	8922	6905	2593	1727	2058	1504	1342	4051	580	1094	1646	924	3695	3790	1051	1716
ESI−	RP	3.4	175.0612	[M-H]-	2-Isopropylmalic acid	2	Organic acids and derivatives	1S/C7H12O5/c1-4(2)7(12,6(10)11)3-5(8)9/h4,12H,3H2,1-2H3,(H,8,9)(H,10,11)/t7-/m0/s1	27	51.37911:21 52.09122:12 52.88597:12 53.07191:15 53.19132:12 54.60713:48 56.98463:11 58.74856:31 59.01367:207 59.01863:46 59.5041:29 62.22698:35 62.23063:43 65.31211:9 66.20606:24 69.21326:35 69.39325:8 74.31569:18 75.89466:18 75.89992:17 79.10288:8 82.61123:22 84.34283:41 85.06595:1794 85.07335:377 85.07946:35 85.08223:30 85.08854:50 85.11504:31 85.12163:17 85.13726:9 85.17969:25 85.28051:31 85.7…		120203	51099	72545	7487	5234	10079	41504	8527	27923	22060	17619	14889	34734	48193	21773	48447	19757	20205	944	87348	118956	27159	17983	12213	14123	22997	1562	12064	10391	3052	3804	12459	12974	14551	23502	23836	3758	15411
ESI+	RP	2.27	154.0509	[M+H]+	3-Hydroxyanthranilic acid	2	Phenolic acids and derivatives	1S/C7H7NO3/c8-6-4(7(10)11)2-1-3-5(6)9/h1-3,9H,8H2,(H,10,11)	213	51.46343:12 53.03837:208 53.0534:18 67.02033:190 67.05492:85 67.0662:12 71.84524:11 78.37466:12 80.04971:1400 80.05796:46 80.06321:53 80.06758:51 80.08669:12 80.09428:18 80.17682:30 80.3231:28 82.49671:11 108.04442:1648 108.06209:63 108.06865:41 108.08825:12 108.09171:12 108.10803:16 117.0078:21 128.3802:11 136.0396:2142 136.04626:280 136.05922:36 136.06366:42 136.08537:11 136.09029:25 136.10614:…		617	287	861	217	876	409	2752	302	847	499	917	726	1230	469	458	516	981	894	453	558	414	538	835	4031	997	331	468	74	263	970	1089	235	256	96	314	225	156	229
ESI−	RP	1.43	161.046	[M-H]-	3-Hydroxymethylglutaric acid	2	Organic acids and derivatives	1S/C6H10O5/c1-6(11,2-4(7)8)3-5(9)10/h11H,2-3H2,1H3,(H,7,8)(H,9,10)	90	50.00613:10 50.52371:56 50.92133:14 51.40114:21 53.40842:9 53.77554:20 54.73233:14 54.73695:22 55.23175:29 55.23573:8 57.03488:2021 57.04055:17 57.04688:66 57.05078:49 57.07276:36 57.08134:19 57.12424:40 57.19445:15 57.2983:19 57.3051:10 57.39218:15 57.43912:76 57.44537:19 58.63693:58 58.81338:36 59.01306:566 59.02637:8 59.03078:14 59.05373:15 59.4698:150 59.48707:19 59.93344:58 64.11981:21 64.12…		207583	111136	57851	37667	18235	35478	130533	43137	138742	45154	144017	55002	24611	222043	175280	277907	390815	203012	8379	1180370	46983	26608	81409	130344	193422	66143	50006	19756	36842	29323	26555	41066	43404	42464	57424	53047	3798	42193
ESI+	RP	2.12	138.0547	[M+H]+	p-Aminobenzoic acid	1	Phenolic acids and derivatives	1S/C7H7NO2/c8-6-3-1-5(2-4-6)7(9)10/h1-4H,8H2,(H,9,10)	20	50.3692:14 53.03716:56 53.04054:58 53.04693:14 53.05344:11 53.29599:24 68.30182:16 68.63787:9 94.06594:512 94.07298:112 94.08099:17 94.08958:10 94.10543:12 106.00532:89 110.86299:7 111.10717:7 115.53758:10 115.9474:12 120.04438:412 120.06727:16 120.07108:19 120.10079:16 122.63605:16 123.13727:17 137.77197:26 138.05473:1037 138.06395:136 138.07423:62 138.0793:31 138.08315:14 138.09093:128 138.1225…		4389	3007	25667	31629	31090	28840	52235	49006	89081	10877	28277	76319	18030	21373	20002	57339	74745	70354	10852	82249	6053	9623	28838	35493	29008	17002	3869	5330	5403	5250	10418	13776	8906	13193	18987	21965	9518	15121
ESI+	HILIC	3.89	146.0929	[M+H]+	4-Guanidinobutanoic acid	1	Amino acids, peptides, and analogues	1S/C5H11N3O2/c6-5(7)8-3-1-2-4(9)10/h1-3H2,(H,9,10)(H4,6,7,8)	190	68.91091:16 69.03691:288 76.9426:16 83.06243:238 84.05778:20 85.07027:150 85.91936:38 86.06121:4574 86.11615:26 86.16348:38 86.20454:26 86.97208:22 87.04578:4894 87.05789:58 87.06526:340 87.22396:42 88.04852:176 88.06483:98 88.43079:36 91.75694:74 103.95419:92 104.05193:20 104.07174:1106 111.05727:786 119.67896:42 121.96511:320 123.96424:164 128.08305:1296 129.06723:24 129.08417:120 131.96306:462…		228265	123245	110568	252517	215596	238046	211877	110811	240016	484313	314717	365094	220799	564601	228090	941518	685355	545243	184127	844027	142846	201354	459024	416602	521171	192404	148024	108050	78680	117759	102798	216725	154943	142245	187313	241125	84268	122291
ESI−	RP	3.47	121.0295	[M-H]-	4-Hydroxybenzaldehyde	1	Phenolic acids and derivatives	1S/C7H6O2/c8-5-6-1-3-7(9)4-2-6/h1-5,9H	65	51.29314:35 52.24531:24 54.0474:11 55.47206:29 55.47809:11 56.99507:110 61.2038:87 61.99099:35 61.9965:10 62.76503:43 64.15079:11 64.34263:9 66.38964:8 73.65897:9 74.33339:11 75.59881:145 76.68557:18 79.62629:212 79.63918:8 80.01603:114 81.8926:11 82.08127:52 83.84882:17 84.56295:68 91.0177:51 91.02154:96 91.02822:52 92.02643:3206 92.03378:123 92.03977:52 92.04664:89 92.06502:21 92.07498:46 92.07…		5542	5854	101550	104676	64396	94108	90917	45605	79248	55650	79227	17932	91850	140947	73068	115416	85533	85870	136187	75018	56347	114701	191625	82261	119534	33476	32184	89834	18904	28917	25474	57115	28429	22814	59513	51314	25574	22643
ESI−	RP	3.02	137.0244	[M-H]-	4-Hydroxybenzoic acid	1	Phenolic acids and derivatives	1S/C7H6O3/c8-6-3-1-5(2-4-6)7(9)10/h1-4,8H,(H,9,10)	33	53.59835:32 53.60389:12 53.61823:75 53.62393:28 53.68913:17 54.13028:14 54.92886:29 59.98759:105 60.53664:11 62.17667:102 67.36494:19 70.58809:49 73.14148:18 73.14747:19 74.79959:17 76.48043:16 76.73733:18 82.5055:9 82.72829:46 82.73531:21 84.8539:38 87.3457:62 87.35176:26 87.35483:17 87.35775:15 87.36316:10 89.44002:48 89.6933:19 92.10659:141 92.11412:68 92.15848:17 92.2848:28 93.0343:3941 93.04…		3852	4206	40716	30024	48641	30756	30039	21041	64076	31216	43167	19079	54041	68450	31516	135442	87339	53754	34272	113370	19147	22013	44507	49713	42455	15249	2649	28026	23134	18761	17328	22502	18783	5912	6997	21125	22899	3898
ESI+	RP	1.93	144.0483	[M+H]+	5-(2-Hydroxyethyl)-4-methylthiazole	2	Other organic compounds	1S/C6H9NOS/c1-5-6(2-3-8)9-4-7-5/h4,8H,2-3H2,1H3	22	52.9979:16 55.04154:409 55.05767:16 55.0799:14 56.04896:248 56.06116:16 56.64637:14 57.02538:88 57.03181:16 57.66535:9 60.98722:258 65.03996:404 65.05358:20 65.05637:22 68.04969:409 68.0925:10 70.99495:935 70.99912:97 71.01053:27 71.01305:14 71.0161:33 71.03723:11 71.0443:13 71.10096:16 72.00345:163 76.50452:16 80.04978:197 80.06874:16 80.91424:19 80.91971:8 83.84955:7 85.01078:529 85.01643:70 85…		753	2096	8046449	41298	30419	9525	62820	60804	80063	6578	146967	55015	16405	91788	27317	54134	86807	54401	2637	68582	13967	30270	26147	88775	46389	14776	14219	13138	9534	9049	8914	13966	10622	8591	12454	28370	6772	5620
ESI+	HILIC	2.28	160.1342	[M+H]+	5-Aminovaleric acid betaine	2	Amino acids, peptides, and analogues	1S/C8H17NO2/c1-9(2,3)7-5-4-6-8(10)11/h4-7H2,1-3H3	935	60.08157:456 71.08732:100 72.0824:130 72.90808:32 83.05006:3094 83.06193:32 83.09911:38 84.05306:164 101.01818:72 101.03654:52 101.06011:10104 101.10561:34 101.31016:44 101.57956:46 101.62256:58 101.93818:50 101.96243:26 102.06615:390 102.2678:32 103.32285:64 112.07735:90 130.06693:152 131.98979:16 159.08911:68 159.98015:38 159.99799:32 160.04218:42 160.06528:58 160.08986:22 160.1089:84 160.1335:…		8901	5206	21610	4983	30023	73669	27074	4511	82019	20422	49794	54911	54650	226585	208354	34314	34755	25342	3940	97158	100084	25041	86777	51089	30891	9514	8243	4234	4974	6546	5451	9585	8495	5327	9220	12551	4223	4482
ESI+	RP	2.85	298.0973	[M+H]+	5'-Methylthioadenosine	2	Other organic compounds	1S/C11H15N5O3S/c1-20-2-5-7(17)8(18)11(19-5)16-4-15-6-9(12)13-3-14-10(6)16/h3-5,7-8,11,17-18H,2H2,1H3,(H2,12,13,14)/t5-,7-,8-,11-/m1/s1	87	56.10615:8 61.0107:923 61.02541:27 61.02936:22 61.05114:12 61.05749:12 61.06333:11 61.07192:9 61.20311:24 61.21018:8 63.41451:12 69.66987:12 73.44443:12 75.02574:121 75.03984:16 83.20963:11 99.67347:9 103.94956:8 106.67013:14 108.27878:20 111.18876:12 111.87507:11 119.03531:397 119.05896:22 119.09536:9 124.41161:11 129.52419:8 134.55104:41 134.55647:7 135.99866:38 136.0618:13154 136.07043:579 136…		211023	276961	43658	49861	74478	94428	235641	71503	133330	95588	42383	73842	80557	6005	534779	29927	37726	48729	340	290922	221981	83014	74264	71838	49806	59007	8435	10582	2073	20888	20214	37872	25858	90553	72829	92470	7305	70947
ESI+	RP	0.98	140.0344	[M+H]+	6-Hydroxynicotinic acid	2	Other organic compounds	1S/C6H5NO3/c8-5-2-1-4(3-7-5)6(9)10/h1-3H,(H,7,8)(H,9,10)	14	59.23978:14 60.02415:8 62.02938:11 65.53538:12 66.03373:75 66.0412:19 66.16624:118 66.18327:16 68.9976:410 69.0107:30 69.01655:44 69.03153:17 69.0463:20 69.05926:8 69.07928:9 69.84786:11 69.99861:111 70.0155:9 76.20968:9 93.48338:20 93.65058:33 93.65474:22 94.02845:3658 94.03496:129 94.04117:24 94.04455:53 94.04967:126 94.06751:16 94.0789:27 94.08136:9 94.08555:27 94.0896:13 94.26509:70 96.07868:…		461	626	7288	16325	19214	67467	144213	18116	27139	7399	28627	533	81320	44391	32878	19930	14443	15780	102672	22274	130314	74595	13530	34007	39449	327	1013	495	217	623	2094	2282	2283	527	655	2610	580	820
ESI+	RP	2.69	219.113	[M+H]+	Abrine	2	Amino acids, peptides, and analogues	1S/C12H14N2O2/c1-13-11(12(15)16)6-8-7-14-10-5-3-2-4-9(8)10/h2-5,7,11,13-14H,6H2,1H3,(H,15,16)/t11-/m0/s1	14	51.22187:11 54.49718:12 55.67175:9 56.69196:16 64.13431:8 67.68143:9 81.07525:17 83.94415:9 88.03882:364 88.06105:12 93.36856:22 103.58943:14 118.88731:28 118.89431:12 123.84935:8 124.9007:9 132.08067:1177 132.08961:76 132.10014:36 132.10542:38 132.10863:22 132.12698:19 132.1301:14 132.13913:12 132.1425:9 132.17928:9 132.42775:42 132.4633:31 132.56148:84 132.5706:28 134.5246:13 141.74997:11 142.6…		194	399	3002	825	690	863	855	227	983	1328	1733	860	897	6071	2018	8163	7584	5647	757	9324	506	805	4216	909	5088	419	895	649	162	173	545	397	430	258	485	353	228	412
ESI−	RP	5.98	263.1286	[M-H]-	Abscisic acid	2	Organic acids and derivatives	1S/C15H20O4/c1-10(7-13(17)18)5-6-15(19)11(2)8-12(16)9-14(15,3)4/h5-8,19H,9H2,1-4H3,(H,17,18)/b6-5+,10-7+	41	50.47425:19 50.55303:42 50.55769:22 61.19195:18 70.99202:24 73.58255:12 73.80958:26 73.81491:15 74.91334:25 75.45388:11 75.8984:96 75.90596:18 76.25649:22 76.26409:10 77.88104:12 78.93726:9 93.94505:26 95.51665:29 100.01561:42 111.04451:270 111.06881:22 113.0215:91 113.03003:27 118.97869:32 129.45372:28 137.0966:61 137.1011:61 152.08324:306 152.09142:53 152.10194:14 152.10957:19 152.20386:14 152.…		136578	65097	811	110	1227	1453	3570	749	4882	1032	4027	1516	1570	7585	1850	6564	7594	5206	168	6678	7733	584	1047	291	5274	1379	487	749	568	489	2087	1673	1456	1025	1551	1192	800	924
ESI+	RP	5.48	459.1292	[M+H]+	Acetyldaidzein-hexoside	2	Flavonoids	1S/C23H22O10/c1-11(24)30-10-18-20(27)21(28)22(29)23(33-18)32-14-6-7-15-17(8-14)31-9-16(19(15)26)12-2-4-13(25)5-3-12/h2-9,18,20-23,25,27-29H,10H2,1H3	155	81.03314:79 81.30073:20 82.48807:8 85.02279:14 94.41271:9 95.86968:12 117.7895:19 117.80006:12 145.49178:55 145.50095:11 181.34602:8 191.51601:23 199.07483:99 199.22876:10 199.86481:27 206.01666:11 209.67654:20 210.64383:12 227.06953:161 227.08714:18 252.2478:15 252.26268:9 254.27464:11 254.92589:25 255.05051:8 255.065:10336 255.07924:564 255.092:343 255.09856:382 255.10426:314 255.11407:15 255.1…		6204	8075	118263	28535	52926	12761	33562	6399	23233	71493	789842	69251	475486	1577617	62968	2259418	1946055	2085200	56538	1511435	34268	65782	374879	108555	2262704	364614	395236	391686	199005	195902	293730	714072	319617	262199	253120	810629	80912	254656
ESI+	RP	6	475.1242	[M+H]+	Acetylgenistein-hexoside	2	Flavonoids	1S/C23H22O11/c1-10(24)31-9-17-20(28)21(29)22(30)23(34-17)33-13-6-15(26)18-16(7-13)32-8-14(19(18)27)11-2-4-12(25)5-3-11/h2-8,17,20-23,25-26,28-30H,9H2,1H3	226	51.34221:12 58.80134:19 59.41615:9 65.86695:9 69.38346:16 83.98431:9 86.09386:11 98.43359:8 107.07404:9 109.29503:19 127.09973:22 128.35521:11 163.33334:32 163.34689:19 169.24847:10 169.33727:13 183.82414:16 190.98988:8 190.99881:9 193.87508:65 193.88339:10 199.64977:14 215.07019:200 232.09097:13 253.05006:197 266.39886:19 271.05981:6620 271.0697:631 271.07431:421 271.08557:51 271.09637:138 271.1…		6154	6436	107878	22914	34225	13881	34561	5636	29161	62083	912739	85805	727606	1999842	54758	2911576	2390450	2552377	45391	1836358	34947	59520	346738	113227	2775520	371761	325573	397975	188310	193944	321800	755226	365162	287072	278150	751440	94658	268051
ESI+	RP	5.62	489.1394	[M+H]+	Acetylglycitein-hexoside	2	Flavonoids	1S/C24H24O11/c1-11(25)32-10-19-21(28)22(29)23(30)24(35-19)34-18-8-16-14(7-17(18)31-2)20(27)15(9-33-16)12-3-5-13(26)6-4-12/h3-9,19,21-24,26,28-30H,10H2,1-2H3/t19-,21-,22+,23-,24-/m1/s1	44	56.23012:8 56.83931:17 57.86958:12 59.24671:17 62.63078:8 79.82854:27 91.93839:14 92.71458:16 94.86696:30 116.95362:21 142.05487:13 153.47495:10 162.26447:8 169.26929:14 196.38879:12 209.71068:20 215.75996:18 224.4817:11 235.35483:12 248.66118:11 253.54919:13 256.1933:87 257.73505:18 257.74704:19 285.07535:2548 285.0918:50 285.09982:65 285.11005:103 285.1163:51 285.14172:21 285.14865:17 285.16006…		1794	4659	21362	7140	10358	348	5553	1203	445	11550	92578	12851	55422	301986	12947	102253	315285	382377	12935	422247	8502	16117	59122	18347	389591	63721	40495	42935	19387	23344	46104	123674	49452	45412	45736	161473	19537	47115
ESI−	RP	4.31	206.0822	[M-H]-	N-Acetylphenylalanine	2	Amino acids, peptides, and analogues	1S/C11H13NO3/c1-8(13)12-10(11(14)15)7-9-5-3-2-4-6-9/h2-6,10H,7H2,1H3,(H,12,13)(H,14,15)/t10-/m0/s1	50	50.89265:150 50.89825:49 51.65357:43 52.22676:127 52.55485:14 55.78159:62 55.78916:9 58.02837:148 58.04609:11 58.08588:18 58.2193:16 58.43145:48 58.47315:12 62.115:43 62.33473:14 62.85141:26 63.86887:31 68.55935:17 70.03102:131 70.03577:12 70.04362:14 77.00585:32 79.22288:63 79.22918:17 79.67507:70 84.26718:42 84.27333:17 84.77562:18 88.042:11 91.05498:358 91.06908:46 91.07719:21 91.67569:31 92.4…		42733	22192	10854	1747	2286	3070	6539	396	4189	3751	36011	9242	5234	54395	12278	93537	88303	79920	829	112321	21827	4101	12702	4653	53397	21975	4048	9622	8722	13842	13555	19987	14981	17952	16494	22934	7809	17718
ESI+	HILIC	1.25	136.0629	[M+H]+	Adenine	2	Other organic compounds	1S/C5H5N5/c6-4-3-5(9-1-7-3)10-2-8-4/h1-2H,(H3,6,7,8,9,10)	1162	64.92682:92 65.0139:732 66.03396:132 67.0292:174 77.01439:402 77.03891:132 82.0404:188 83.04273:160 91.99332:56 92.02432:1682 94.03884:160 96.78963:42 109.05109:66 119.0345:1560 119.42943:42 136.06407:138		50849	44092	1290949	1871078	2968074	1075846	1436112	1284535	3866993	989269	1442528	1646977	2526562	4376323	1475822	1129670	1629208	729082	141210	2658842	315082	654758	1527447	7537953	683144	2725723	1691292	844593	575554	1193449	575043	864332	807153	833933	713243	953008	824450	420222
ESI+	HILIC	1.46	268.1053	[M+H]+	Adenosine	2	Other organic compounds	1S/C10H13N5O4/c11-8-5-9(13-2-12-8)15(3-14-5)10-7(18)6(17)4(1-16)19-10/h2-4,6-7,10,16-18H,1H2,(H2,11,12,13)/t4-,6-,7-,10-/m1/s1	420	63.57211:116 83.40913:184 85.06461:110 92.97083:136 98.9815:138 108.24271:120 115.10973:84 115.4063:184 132.79424:92 136.0602:7540 136.3602:58 137.06328:392 137.0948:44 138.06693:90 140.08159:112 140.91634:40 141.08308:68 152.5249:104 155.04573:72 173.15211:70 207.07983:98 224.91225:68 229.03096:178 232.07698:136 232.30174:132 237.21811:126 249.1313:138 249.20636:54 251.11072:90 265.99069:64 266.…		1477674	304331	241082	2001843	3687062	1058774	2561354	1331881	3809320	1303371	1409096	1409391	2251854	1617639	4986679	1475792	1511304	1237968	89849	2148869	2096217	1833485	1784232	2109314	845701	227067	554890	229069	1979	876616	532217	607415	853719	272087	355870	465382	838953	209369
ESI+	HILIC	6.16	131.1297	[M+H]+	Agmatine	1	Other organic compounds	1S/C5H14N4/c6-3-1-2-4-9-5(7)8/h1-4,6H2,(H4,7,8,9)	96	45.56178:16 60.05775:100 72.06518:60 72.08191:2682 72.09465:34 72.13128:42 72.15752:20 73.08488:184 73.18877:26 88.36501:16 89.41679:16 97.07777:192 101.6705:16 112.1314:16 114.1043:784 131.12943:308 131.35902:38		226772	82239	680227	471060	840006	1722728	1737082	381273	1577320	249129	260162	136704	724484	566091	493010	432221	219627	204339	72695	517443	338256	324631	1115908	1208848	383230	72009	475035	601236	9955	114867	158953	320953	258440	149115	226871	347448	61363	208988
ESI+	HILIC	7.09	241.1308	[M+H]+	Anserine	1	Organic acids and derivatives	1S/C10H16N4O3/c1-14-6-12-5-7(14)4-8(10(16)17)13-9(15)2-3-11/h5-6,8H,2-4,11H2,1H3,(H,13,15)(H,16,17)/t8-/m0/s1	2802	48.06379:98 55.14836:16 57.48371:112 68.05235:236 72.04484:496 72.8224:32 76.29582:182 82.02743:136 83.06187:478 85.0265:168 89.07272:120 89.0835:18 89.48114:36 90.05802:144 95.06147:2000 95.69669:136 96.04677:64 96.06908:3202 96.23586:50 96.72925:64 96.77261:38 97.07721:1182 97.29327:26 98.0593:146 99.05534:238 100.91106:132 101.46584:38 101.81316:16 102.08086:100 102.73391:58 103.08556:94 107.0…		87961	8695	22626	3474	163209	29358	12030	977777	24247	47966	1921	1265	2171	1974649	2548	13235	156096	65447	53954	242162	259454	961871	2725125	39977	17825	88151	3372	9217	13318	18966	1490	5501	17273	5535	4697	67203	41243	28404
ESI−	RP	6.84	269.0455	[M-H]-	Apigenin	1	Flavonoids	1S/C15H10O5/c16-9-3-1-8(2-4-9)13-7-12(19)15-11(18)5-10(17)6-14(15)20-13/h1-7,16-18H	147	50.28764:11 52.2989:14 53.52322:19 54.63882:100 54.64404:48 55.12042:93 55.13485:9 55.45236:18 58.77572:17 60.05592:11 60.90998:15 65.77436:18 67.4155:10 69.94208:20 71.8329:19 72.31321:15 72.36382:17 73.35049:11 74.8876:14 77.03937:115 77.12767:160 77.14767:9 77.35948:45 77.6852:21 77.69095:14 79.60714:14 80.31676:36 80.58076:18 81.81851:11 83.01364:255 83.01966:103 86.61894:293 86.63782:25 86.6…		6055	8441	780	2354	2618	170495	3309	236	11846	2546	11401	48264	5881	1729158	3155	13664	17670	11652	557	88449	18064	32179	6107	2509	5522	78166	104539	78392	132476	22097	55106	37939	152377	42287	40070	28324	78483	20839
ESI−	RP	5.41	431.0983	[M-H]-	Apigenin-glucoside	2	Flavonoids	1/C21H20O10/c22-8-16-18(26)19(27)20(28)21(31-16)29-11-5-12(24)17-13(25)7-14(30-15(17)6-11)9-1-3-10(23)4-2-9/h1-7,16,18-24,26-28H,8H2/t16-,18-,19+,20-,21-/s2	119	55.0919:326 55.13759:14 58.67623:21 63.29234:17 65.03154:60 65.03654:14 65.62632:138 65.6434:9 66.04795:21 66.05176:28 67.55756:10 67.56013:8 67.56398:8 69.43361:46 69.43914:12 69.78992:12 72.68275:35 74.45668:9 76.25826:19 84.58162:11 87.51087:8 91.06156:127 91.06903:29 98.20947:14 101.50015:15 101.54733:14 107.78152:35 108.05066:68 122.818:73 122.82478:31 130.61641:49 130.62444:8 132.23544:24 1…		6007	9495	921	11423	730	98736	1529	108	15857	358	3194	4027	817	1314325	1269	5017	6952	9222	910	195079	23057	15201	1587	1061	7669	7959	8809	5868	2615	23751	2312	7780	36358	31444	4965	6195	6461	6028
ESI+	RP	5.97	519.1139	[M+H]+	Apigenin-glucoside isomer	2	Flavonoids		115	70.23252:9 73.12853:12 86.86396:12 96.13763:9 122.78873:29 125.24901:13 135.3026:11 150.03043:295 150.05672:11 150.09496:13 153.01788:749 153.03854:10 153.04449:22 153.08929:11 161.8925:13 163.14905:102 168.40308:10 170.8718:10 172.65961:10 186.23007:12 189.89716:242 189.92342:14 201.71931:27 203.46564:10 208.32272:10 217.39397:16 220.95074:14 230.05746:271 230.06973:108 230.0835:20 231.26964:13 …		6731	4291	186	235	314	4949	120	80	1656	98	1944	6518	639	178005	162	7812	1183	8745	184	18553	3378	1510	129	164	694	10957	1895	740	1954	5507	2554	2006	2687	5236	2728	4353	2413	7763
ESI−	RP	5.33	563.1413	[M-H]-	Apigenin-apioglucoside	1	Flavonoids	1S/C26H28O14/c27-8-18-20(32)21(33)22(40-25-23(34)26(35,9-28)10-36-25)24(39-18)37-13-5-14(30)19-15(31)7-16(38-17(19)6-13)11-1-3-12(29)4-2-11/h1-7,18,20-25,27-30,32-35H,8-10H2	411	62.37496:22 71.57822:8 72.91846:12 73.59653:115 73.60279:9 77.83155:14 83.04356:22 89.47014:14 89.4753:14 93.71919:39 94.42651:14 102.46584:9 103.03439:38 109.72615:9 110.2454:12 113.11759:11 113.1256:44 113.15245:9 120.86035:8 122.69015:69 126.21396:11 126.6553:15 126.66488:10 130.63931:8 133.50406:62 133.51254:12 134.66431:47 134.66965:20 145.64513:13 146.5648:48 151.60004:23 156.05498:10 167.6…		811	12799	962	112	1253	977973	2489	72	911122	561	6267	5546	732	1155131	13610	636	876	749	134	2290	1184157	483672	387	526	262	155	676	389	2411	138	378	2257	8635	1376	201	470	4739	323
ESI+	HILIC	6.96	175.1202	[M+H]+	Arginine	1	Amino acids, peptides, and analogues	1S/C6H14N4O2/c7-4(5(11)12)2-1-3-10-6(8)9/h4H,1-3,7H2,(H,11,12)(H4,8,9,10)/t4-/m0/s1	2516	51.67372:142 55.31348:94 56.03139:118 56.82985:176 60.05623:1910 60.60726:74 61.02335:84 61.06581:134 61.29359:70 61.41388:146 62.29113:90 63.74711:148 63.94675:116 67.30842:154 68.04807:118 68.18208:154 69.9874:98 70.06548:10186 70.13744:84 70.19818:66 71.06816:810 71.19186:72 71.2214:64 71.23381:40 71.86799:44 72.08132:1532 72.99664:48 73.08763:102 74.42327:192 81.17738:58 81.9455:116 84.71307:…		7520406	3781253	8392482	10049251	10089125	12207340	10453533	4718285	12939912	4673232	13716739	6269157	11318329	14477699	15466510	17634092	9953228	10313215	7215404	18884524	11978511	12117502	10254257	14777038	12617322	5500937	3268609	2356091	605238	3293131	3358110	5019075	5306218	3428955	4024417	4804015	2979974	3310446
ESI+	HILIC	6.21	133.0618	[M+H]+	Asparagine	1	Amino acids, peptides, and analogues	1S/C4H8N2O3/c5-2(4(8)9)1-3(6)7/h2H,1,5H2,(H2,6,7)(H,8,9)/t2-/m0/s1	134	62.93008:142 70.02891:312 71.0301:142 72.08823:78 74.02409:5368 74.05693:62 74.6635:52 75.01962:124 75.10388:60 86.09676:110 87.05545:6566 87.09937:102 87.55547:82 87.77705:70 88.00416:86 88.03948:1904 88.05198:134 88.05973:232 88.15311:96 88.25586:86 88.8528:48 114.09914:88 116.03413:3288 116.07465:146 117.03661:194 123.96639:202 131.08383:62 131.12823:108 131.1606:118 133.06015:8890 133.11763:48		1010219	531960	20992	39697	40374	27140	110236	18605	102193	31323	133981	63281	76950	182415	155265	175479	203866	197987	56117	343913	203112	61244	31944	74545	143804	46997	1595	819	606	7264	5751	14885	12097	8179	9876	10612	12027	5288
ESI−	RP	5.68	187.0975	[M-H]-	Azelaic acid	2	Organic acids and derivatives	1S/C9H16O4/c10-8(11)6-4-2-1-3-5-7-9(12)13/h1-7H2,(H,10,11)(H,12,13)	61	50.60066:36 52.05878:8 54.25192:29 54.2546:28 56.11322:15 56.25646:58 58.40558:11 60.35321:26 60.3587:25 61.46462:17 61.52105:56 62.75355:12 63.27107:36 64.34041:18 64.73417:56 69.43714:16 72.50902:43 72.51749:14 73.39218:11 73.62326:14 73.71693:29 75.44755:145 76.83601:21 76.84082:25 77.17264:12 81.2244:12 82.18281:11 82.19727:12 82.22031:11 82.67622:12 82.68147:21 83.28346:32 84.31689:10 84.592…		63240	54131	56103	90890	47761	61631	53921	76125	71779	87309	114779	93724	89550	321752	49699	174012	192443	129275	58243	219660	71305	63145	56833	71510	115293	83821	144217	97465	70953	76090	78091	111094	79488	87176	86518	80468	92070	69113
ESI−	RP	5.37	445.0772	[M-H]-	Baicalein-glucuronide	2	Flavonoids	1S/C21H18O11/c22-9-6-10(8-4-2-1-3-5-8)30-11-7-12(14(23)15(24)13(9)11)31-21-18(27)16(25)17(26)19(32-21)20(28)29/h1-7,16-19,21,23-27H,(H,28,29)/t16-,17-,18+,19-,21-/m0/s1	64	50.79295:12 51.52088:11 61.55848:82 61.56716:11 64.16927:96 64.17799:9 69.03798:12 69.32323:9 69.99677:27 70.72746:8 77.80715:16 80.85361:63 80.8607:28 82.6253:26 85.18475:31 85.19217:19 87.15792:260 87.17532:22 89.46044:151 90.11045:39 92.12741:29 92.13364:12 94.12961:26 95.49848:19 95.62261:98 96.66773:11 96.71692:14 97.39266:11 99.00932:294 99.01414:35 103.77877:44 107.71038:116 107.7143:35 10…		208	141	101	545	60	160576	61	109	735	81	90	64	49	743433	86	89	209	373	146	91	432	15576	73	69	122	106	1551	266	91	104	92	313	96748	69	176	193	227	55
ESI−	RP	5.11	121.0296	[M-H]-	Benzoic acid	1	Phenolic acids and derivatives	1S/C7H6O2/c8-7(9)6-4-2-1-3-5-6/h1-5H,(H,8,9)	399	50.92337:29 50.9267:21 51.54316:9 53.01175:36 53.01671:32 53.4884:41 53.6067:176 53.61248:56 53.89098:9 54.1168:19 54.12093:8 54.18251:21 54.18568:22 54.72881:153 56.38616:32 57.37456:8 57.93642:12 60.21453:41 60.22118:15 60.37614:12 65.14809:31 65.88235:26 65.88773:9 66.72392:28 68.44835:11 68.95123:24 71.68958:11 73.58249:14 73.80086:38 74.22636:9 76.94198:14 77.03994:1957 77.05175:85 77.05903:…		288	1570	1541	699	2385	1810	3990	1027	1538	1865	3712	1312	3719	3910	1556	2401	5544	1771	2187	4944	1086	2344	2015	3415	6999	1150	1344	1901	2114	1372	890	1290	1649	1181	550	2531	2377	1685
ESI+	HILIC	3.74	118.0874	[M+H]+	Betaine	2	Amino acids, peptides, and analogues	1S/C5H11NO2/c1-6(2,3)4-5(7)8/h4H2,1-3H3/p+1	13913	47.06644:216 49.19613:162 51.8415:118 53.78413:162 56.05042:148 57.71777:106 58.0659:5890 58.20384:110 58.2263:48 58.33871:42 59.07293:1582 60.0799:140 63.66899:120 74.06023:622 79.83253:172 88.03813:52 98.17197:80 100.07789:290 101.05764:196 102.05518:1220 103.0627:506 107.85297:192 111.80011:204 117.56398:68 117.69717:40 117.79159:82 117.80228:54 117.95887:72 117.97511:48 117.9901:106 118.00947…		4723488	2568199	55896315	857851	32929178	27175687	15888134	1097820	32597999	53618561	18974035	62374930	47295702	16234615	74280952	13617327	14578124	13017381	222339	81899473	4537266	12146835	49399387	62555366	11916282	3154472	1922569	1349696	1373738	1625095	1780209	2970423	2762572	2219563	2849875	3202956	2067507	2112050
ESI−	RP	8.07	283.0608	[M-H]-	Biochanin A	2	Flavonoids	1S/C16H12O5/c1-20-11-4-2-9(3-5-11)12-8-21-14-7-10(17)6-13(18)15(14)16(12)19/h2-8,17-18H,1H3	72	50.55521:102 50.55967:28 50.8402:39 50.84582:9 50.86405:14 50.9987:18 55.40266:35 55.68714:45 58.8534:10 61.82435:25 62.74069:14 67.0477:33 67.05388:9 70.30434:14 70.77672:38 70.78493:9 71.20608:12 71.58361:17 72.05632:24 74.7494:9 76.23338:66 81.21133:10 82.12703:49 84.6508:9 85.92391:57 85.93046:37 87.47405:12 94.47655:36 94.48342:14 103.06594:111 111.30539:36 114.5485:24 121.20945:61 121.21559…		258	212	217	129	319	365708	142	84	26613	672	426	73	408	80293	226	225	271	400	123	425	5171	19005	79	114	183	286	1812	131	128	141	193	87	18443	67	418	109	716	186
ESI+	RP	7.92	309.1124	[M+H]+	Bisdemethoxycurcumin	2	Other phenolics	1S/C19H16O4/c20-16-7-1-14(2-8-16)5-11-18(22)13-19(23)12-6-15-3-9-17(21)10-4-15/h1-12,20-21H,13H2/b11-5+,12-6+	32	64.70074:21 65.04003:183 69.05767:16 72.04375:32 72.04954:12 77.03922:401 77.06027:37 77.0824:12 89.56189:9 91.0539:1918 91.06162:21 91.07119:28 91.07485:24 91.07795:38 91.10395:24 91.11029:8 91.33123:24 91.33686:18 91.3436:8 91.50798:17 91.78458:36 91.87881:32 91.90341:16 91.90699:17 91.91148:9 92.98765:11 102.41901:28 102.47217:9 103.05331:149 103.06186:32 103.07468:19 105.06979:126 107.04773:1…		2557	1200	493	1352	366	111019	720	1057	37762	111343	235	1139	1562	664675	726	1586	626	424	295	1402	12019	709	1348	734	916	1212	2873	1337	806	552	274	498	617	311	169	797	992	129
ESI+	HILIC	1.83	232.156	[M+H]+	CAR 4:0	2	Lipids and lipid-like molecules	1S/C11H21NO4/c1-5-6-11(15)16-9(7-10(13)14)8-12(2,3)4/h9H,5-8H2,1-4H3/t9-/m1/s1	1328	51.60601:166 59.14746:148 71.05046:112 84.99313:64 85.01144:26 85.02901:13356 85.04629:70 85.10899:42 85.16566:50 85.38922:62 85.87659:28 86.03263:1152 86.06164:128 86.15157:16 86.31096:68 86.34367:36 86.57579:60 86.64232:64 87.03566:136 87.31203:28 98.06142:28 102.05534:64 110.07253:150 111.08071:170 111.97333:16 112.09782:16 114.06656:158 132.08086:112 140.99614:72 142.1604:120 144.10291:368 14…		467	90	724	1237	1541	656	3683	368	5880	399	1661	2276	4023	4388	14477	736	90	780	124	2945	3260	1265	2123	1456	5434	175	1929	509	853	1606	413	333	740	96	364	355	129	186
ESI+	RP	2.26	266.1409	[M]+	Caffeoylcholine	2	Alkaloids		886	63.02354:240 63.05471:12 63.07165:11 77.03857:619 77.04953:10 77.05707:33 77.0604:16 79.05387:288 79.05772:149 79.06042:33 79.06748:70 79.07158:49 79.09705:12 89.03804:2157 89.04523:196 89.05431:67 89.06165:48 89.07717:30 89.08608:34 89.10458:15 89.17208:49 89.18111:20 89.24381:54 89.52831:33 89.75021:35 90.49676:32 90.50213:56 97.58935:40 107.04987:181 115.05455:191 115.06375:57 116.41351:32 117…		425	423	7384	74043	2468	8958	2965	125472	6177	1091	23398	3374	1724	27430	5605	1542	46483	37717	1099	642	3577	1333	2105	31274	22531	500	398	782	1026	487	572	434	1623	305	264	695	813	203
ESI+	RP	8.13	306.207	[M+H]+	Capsaicin	2	Other phenolics	1S/C18H27NO3/c1-14(2)8-6-4-5-7-9-18(21)19-13-15-10-11-16(20)17(12-15)22-3/h6,8,10-12,14,20H,4-5,7,9,13H2,1-3H3,(H,19,21)/b8-6+	107	53.03881:276 55.01717:405 55.03384:17 55.05319:441 55.06217:9 55.0651:9 57.06884:51 57.07121:308 57.07551:9 57.0826:16 57.0883:9 57.13033:10 58.02849:527 58.03361:12 58.04524:22 58.04812:11 58.11414:7 58.20752:48 58.21346:11 62.40463:9 63.07127:7 66.04191:273 66.04636:1575 66.06116:55 66.06583:52 66.08859:19 66.09583:12 66.10387:11 66.11134:9 67.05426:397 67.07437:28 67.09555:11 67.10363:9 68.656…		927	651	1753	516	1853	36946	44280	1159	14527	339	5610	6275	1271	433623	3360	1392	991	654	1155	836	177497	968	1011	1066	2349	1377	921	1903	1304	1239	1784	1502	1096	2154	503	2280	1314	1389
ESI+	HILIC	4.23	162.1146	[M+H]+	Carnitine	2	Other organic compounds	1S/C7H15NO3/c1-8(2,3)5-6(9)4-7(10)11/h6,9H,4-5H2,1-3H3/t6-/m1/s1	2288	49.11608:116 58.06586:102 60.08036:3212 60.09063:70 60.11414:50 60.1563:50 60.83008:62 61.08307:282 62.02936:134 63.24195:174 69.03341:142 70.06245:136 74.9978:176 76.97057:106 81.53445:146 85.0098:84 85.02816:48774 85.04165:208 85.07531:44 85.1042:60 85.18465:48 85.19887:70 85.29462:42 85.39795:42 85.61674:56 85.63695:72 85.65672:66 85.78727:50 85.87613:74 86.03164:1458 86.14676:44 86.35228:56 8…		161915	94158	50823	50080	50950	48452	99241	69281	138776	38622	236796	139446	125354	482741	377756	879033	892539	859699	20333	662202	101110	51917	84204	236060	509481	284496	90091	31640	44360	73754	139284	151240	146643	202289	234927	227490	72132	192194
ESI+	RP	8.76	331.1906	[M+H]+	Carnosol	2	Other phenolics	1S/C20H26O4/c1-10(2)11-8-12-13-9-14-19(3,4)6-5-7-20(14,18(23)24-13)15(12)17(22)16(11)21/h8,10,13-14,21-22H,5-7,9H2,1-4H3/t13-,14-,20+/m0/s1	75	57.06846:331 57.08549:19 62.70783:17 69.06938:399 69.11309:17 69.18098:9 149.06036:239 173.27768:63 174.3183:10 175.33182:56 189.08685:8 189.09158:103 189.09679:80 189.10413:25 189.11983:11 191.10574:68 191.11751:10 191.16328:38 191.33907:16 192.06331:12 197.09836:237 197.13342:191 201.05685:454 201.07561:16 201.08987:36 201.14191:12 205.1227:357 205.12825:80 205.14844:8 207.12733:49 215.10796:11…		26570	29737	4146	3720	6415	1593625	3920	4723	236389	18922	8697	14497	1933	326742	2122	6353	13946	2870	15526	2780	30781	8764	15762	22405	2257	2271	2262	46308	2258	1743	10436	3657	2786	11454	2086	2330	24114	12617
ESI−	RP	3.22	353.0892	[M-H]-	Chlorogenic Acid	1	Phenolic acids and derivatives	1S/C16H18O9/c17-9-3-1-8(5-10(9)18)2-4-13(20)25-12-7-16(24,15(22)23)6-11(19)14(12)21/h1-5,11-12,14,17-19,21,24H,6-7H2,(H,22,23)/b4-2+/t11-,12-,14-,16+/m1/s1	659	53.10338:35 53.10673:22 55.03438:9 55.22976:32 55.23624:12 55.54515:18 55.80475:24 55.80868:10 55.9799:32 55.98218:22 57.42398:12 57.77358:8 57.84122:12 58.26517:189 60.09362:21 60.4491:11 60.71426:12 61.0585:9 61.97843:11 66.11854:10 68.14815:15 69.34145:43 69.34528:34 69.54678:26 69.55203:8 69.96705:9 70.22076:11 72.11189:31 72.42858:17 72.43484:9 74.08369:12 75.18083:15 75.80834:54 75.81561:15…		930	306	34497	21050	4979	41843	105572	34753	23906	25811	13720	3987	23037	283289	612	1921	21545	16635	219	6125	201894	4616	4697	2236	13063	220	73	248	282	133	208	614	66695	688	337	525	3014	648
ESI+	HILIC	1.6	104.1081	[M]+	Choline	2	Other organic compounds	1S/C5H14NO/c1-6(2,3)4-5-7/h7H,4-5H2,1-3H3/q+1	39179	57.88004:44 58.06538:1226 59.06792:116 60.08128:8354 60.13551:54 60.41195:58 61.08481:854 71.07389:172 71.26837:152 73.09001:122 77.03869:126 86.09635:890 88.07599:1414 104.03343:118 104.04857:188 104.05978:118 104.07506:128 104.09035:372 104.10676:194254 104.13314:84 104.14531:118 104.1661:60 104.18449:124 104.1992:70 104.21277:130 104.22213:116 104.2391:66 104.26698:48 104.29425:54 104.31247:60…		79668343	47245401	53628097	25723172	18430295	30650675	32630327	12999407	40321419	37772274	116397011	45776903	42422843	141320521	51846253	160758199	158018626	144899854	34096940	171980196	53805069	29681876	82565198	60221617	143442553	106135444	77165968	54555658	46116913	69413971	68789254	94264012	79697787	76899508	85606845	104457298	52387845	74686731
ESI−	RP	7.38	313.0713	[M-H]-	Cirsimaritin	2	Flavonoids	1S/C17H14O6/c1-21-14-8-13-15(16(20)17(14)22-2)11(19)7-12(23-13)9-3-5-10(18)6-4-9/h3-8,18,20H,1-2H3	61	50.97381:12 51.48198:14 51.91384:12 56.79309:12 57.82908:54 61.65093:65 61.66746:12 61.88027:63 64.01358:51 64.7249:168 64.73038:34 68.33022:21 68.3372:10 72.61951:18 73.01927:8 74.42966:109 76.84555:25 81.58837:22 81.59355:9 87.80673:93 87.81274:32 93.73412:58 97.29503:17 99.88888:64 99.89573:60 99.90598:18 101.35552:43 103.94215:17 111.17883:38 111.18628:12 111.28632:11 114.7726:8 117.0915:93 1…		688	232	564	1019	5428	301005	178	102	15808	397	287	71	81	447421	464	132	197	117	251	161	2903	61431	120	191	103	85	2434	191	167	115	94	181	101557	1295	113	129	142	99
ESI−	HILIC	5.49	173.0107	[M-H]-	cis-Aconitic acid	1	Organic acids and derivatives	1S/C6H6O6/c7-4(8)1-3(6(11)12)2-5(9)10/h1H,2H2,(H,7,8)(H,9,10)(H,11,12)/b3-1-	52	85.03056:154 99.01085:106 111.0079:152 129.02097:124		275797	63308	157470	39194	57110	105020	77942	862	219463	11976	233289	690	50116	259747	212943	437892	515809	403347	349419	542347	231381	97429	253012	159583	283396	59492	5982	2798	585	5441	709	5172	4323	4117	7159	9263	1234	4922
ESI−	RP	1.27	147.0299	[M-H]-	Citramalic acid	2	Organic acids and derivatives	1S/C5H8O5/c1-5(10,4(8)9)2-3(6)7/h10H,2H2,1H3,(H,6,7)(H,8,9)	15	50.15624:29 52.01577:27 52.4492:43 52.45375:12 52.77741:11 53.86354:55 53.87161:28 55.66517:9 55.66793:12 57.03451:1268 57.05034:42 57.07216:32 57.07629:14 57.23447:8 57.31966:14 58.95913:362 58.99768:25 59.01126:12 59.03145:9 60.38678:66 63.67965:43 63.6871:14 64.07102:8 71.34464:42 71.36286:12 71.47597:52 71.48139:10 75.91889:18 77.33354:29 77.33757:19 77.34168:12 77.65517:20 78.80755:161 78.82…		188775	32446	130969	15589	16534	10721	151247	15511	61995	6586	93331	14525	37334	204499	37677	150600	80399	143654	10320	203714	203454	14929	37715	37934	264084	20682	33172	12543	13376	7966	9424	13222	13705	10986	9800	10795	4695	11264
ESI+	HILIC	6.34	176.1034	[M+H]+	Citrulline	1	Amino acids, peptides, and analogues	1S/C6H13N3O3/c7-4(5(10)11)2-1-3-9-6(8)12/h4H,1-3,7H2,(H,10,11)(H3,8,9,12)/t4-/m0/s1	128	68.99653:108 70.06549:7106 70.41821:52 71.07061:230 71.99939:46 72.07156:128 73.13879:68 86.05999:264 87.091:124 96.04357:114 97.07494:48 99.06266:104 107.70454:182 113.07055:9602 113.0925:138 113.1839:68 113.69156:68 113.97496:42 114.0554:680 114.07338:854 114.10873:62 115.08539:998 115.2821:80 116.07117:794 121.05198:54 131.10187:110 133.09323:88 141.06357:114 142.04961:502 159.07555:4382 160.0…		548476	159433	150637	160432	143536	64276	487615	170087	788606	70972	183297	334481	270484	151077	218347	380150	76025	95703	2218	842413	68844	36875	306466	110830	146647	22245	12213	12403	14626	13564	1533	9208	5631	2882	2835	4303	5494	2211
ESI+	HILIC	5.59	132.0773	[M+H]+	Creatine	1	Amino acids, peptides, and analogues	1S/C4H9N3O2/c1-7(4(5)6)2-3(8)9/h2H2,1H3,(H3,5,6)(H,8,9)	5528	55.08564:110 69.04541:192 70.04871:92 71.08634:186 72.04639:120 72.05648:230 86.01259:52 86.0725:730 86.09634:192 87.0566:2898 87.06857:38 87.07992:364 87.09208:140 87.1706:80 87.37495:28 87.43456:28 88.05493:100 89.66783:104 89.9771:54 89.98351:52 89.99814:44 90.00763:16 90.01777:44 90.03053:46 90.04242:84 90.05568:68598 90.06754:2452 90.11468:24 90.12708:122 90.1397:40 90.16765:28 90.2196:16 90…		6681	384	572	452	383	2176	2517	4787	823	206	60373	868	27495	7457	6157	31237	41747	2533	8766	91922	3784	3468	47043	47026	1123	586	652	115	1623	593	92	101	480	233	111	100	2218	832
ESI+	HILIC	1.37	114.0666	[M+H]+	Creatinine	2	Amino acids, peptides, and analogues	1S/C4H7N3O/c1-7-2-3(8)6-4(7)5/h2H2,1H3,(H2,5,6,8)	1737	72.04523:312 78.03489:184 86.07233:1476 86.24786:90 86.65547:84 87.07928:126 87.57142:32 112.08801:124 114.03487:36 114.04275:30 114.05314:34 114.06641:18100 114.11863:22 114.20022:30 114.27772:38 114.38416:48 114.41642:22		2674	5443	28023	21487	6025	18818	40468	11579	13109	9525	14485	8144	258655	30002	16295	21428	35446	16587	5924	53801	9454	24002	72666	51336	13949	6978	2633	15931	4122	5600	2093	8763	4346	5543	4655	24178	10003	6307
ESI+	RP	8.87	235.17	[M+H]+	Curcumenol	2	Lipids and lipid-like molecules	1S/C15H22O2/c1-9(2)13-8-14-11(4)5-6-12(14)10(3)7-15(13,16)17-14/h7,11-12,16H,5-6,8H2,1-4H3	54	55.01721:394 55.03345:14 55.05311:431 55.06176:22 55.06558:18 55.07208:26 55.084:16 55.15441:49 55.15909:16 55.21984:17 55.32482:14 55.32904:16 56.03471:50 56.03994:16 57.39644:27 59.04832:408 59.06447:27 59.08705:8 60.18871:8 62.04051:12 65.03743:206 67.05319:9 69.03291:359 69.05045:16 69.05356:32 69.06954:671 69.08339:22 69.08901:25 69.13366:9 69.30216:20 69.4102:72 73.36934:8 73.45768:11 79.05…		61408	72019	62401	71320	77002	72454	76867	75522	91151	57419	57251	73895	62438	1573259	63028	60615	59770	54595	68209	205260	80615	81422	74996	75224	48154	62464	44088	54928	63792	56612	51247	49774	52006	55027	57265	55221	55783	61471
ESI−	RP	7.99	367.119	[M-H]-	Curcumin	1	Other phenolics	1S/C21H20O6/c1-26-20-11-14(5-9-18(20)24)3-7-16(22)13-17(23)8-4-15-6-10-19(25)21(12-15)27-2/h3-12,24-25H,13H2,1-2H3/b7-3+,8-4+	288	50.98111:49 50.98499:49 73.06171:24 75.88595:15 78.06933:68 109.13264:43 109.13862:33 112.51249:19 122.05876:27 133.54256:53 134.03654:2536 134.04378:127 134.05605:52 134.06201:71 134.06564:41 134.09628:18 134.10313:18 134.10623:14 134.11255:12 134.15865:10 134.29663:20 134.70528:17 134.71481:22 134.79887:8 140.24706:8 141.73232:16 144.70934:200 145.10487:19 145.11157:10 149.05482:231 149.06126:1…		3249	429	1227	206	581	562214	91	268	4552	619747	319	9265	1342	3383057	173	1927	133	147	492	262	49161	321	682	955	267	647	43432	172	1929	108	172	161	489	6060	275	1712	1888	256
ESI−	RP	4.68	609.1455	[M-H]-	Cyanidin-glucopyranosyl-glucopyranoside	2	Flavonoids		51	50.48543:136 53.07034:19 61.91593:8 69.95487:24 69.95825:22 72.51611:120 76.82645:104 77.16595:9 85.98125:16 92.257:14 93.19193:28 93.20126:12 95.313:17 95.5864:14 108.67717:17 111.63111:29 114.48806:33 130.39189:89 150.48317:21 152.73076:23 155.78082:19 156.00204:59 156.00928:21 161.76962:62 161.78046:12 164.78004:18 167.89149:12 174.15118:171 174.64684:73 174.65517:21 181.9315:33 184.99854:10 1…		185336	189693	2723	1834	4383	6648	5186	336	5764	422	63380	47960	27651	119182	5078	198613	173716	161539	2179	281371	3090	3498	16564	2837	135042	129961	72927	65230	64017	94648	82390	95775	85560	87195	84322	81716	47208	73134
ESI−	RP	1.21	328.0451	[M-H]-	3',5' cyclic AMP	2	Other organic compounds	1S/C10H12N5O6P/c11-8-5-9(13-2-12-8)15(3-14-5)10-6(16)7-4(20-10)1-19-22(17,18)21-7/h2-4,6-7,10,16H,1H2,(H,17,18)(H2,11,12,13)/t4-,6-,7-,10-/m1/s1	62	54.60719:10 57.73622:15 57.74169:14 65.01045:12 67.08072:34 67.41076:19 78.66217:364 78.68313:21 86.73647:25 89.87675:32 90.97091:73 90.97538:62 96.85811:256 96.88101:17 96.90771:18 100.28244:41 100.29171:14 104.28177:263 112.20872:12 117.89549:24 126.65185:28 126.65778:8 130.89848:97 131.11552:10 131.74283:62 131.75079:11 133.73679:11 134.04761:4385 134.05643:350 134.06868:85 134.07394:105 134.0…		244	611	4091	21289	75311	72791	55596	26195	128092	24743	24311	76509	190377	46379	269707	2473	1698	1684	486	36802	36582	50045	164189	22484	10111	3470	84964	36011	1993	40715	13587	26912	76709	4522	5100	25451	13521	923
ESI−	RP	1.3	344.0403	[M-H]-	3',5' cyclic GMP	2	Other organic compounds	1S/C10H12N5O7P/c11-10-13-7-4(8(17)14-10)12-2-15(7)9-5(16)6-3(21-9)1-20-23(18,19)22-6/h2-3,5-6,9,16H,1H2,(H,18,19)(H3,11,13,14,17)/t3-,5-,6-,9-/m1/s1	131	52.95449:181 53.68311:24 56.71222:39 56.75961:9 57.2111:9 61.73612:15 63.17668:9 70.98204:17 70.98778:11 72.17163:26 73.22815:90 73.28493:51 73.29025:19 77.22842:39 77.91125:11 79.19593:41 79.20159:22 82.88863:17 100.22753:11 103.13609:37 103.14496:15 112.50918:14 119.1866:60 119.19566:25 121.84281:29 133.01479:87 133.02403:44 133.09479:44 133.10088:14 133.29836:17 141.47884:34 141.95204:48 150.0…		3911	2976	4145	89113	237290	135960	237033	153505	237692	41414	74219	173678	533815	102510	633111	5848	3133	5618	1209	91884	65827	126452	109986	60732	63963	14164	351595	106555	11702	166692	59762	91431	202750	12643	11644	48225	56632	4255
ESI+	HILIC	3.49	244.0946	[M+H]+	Cytidine	1	Other organic compounds	1S/C9H13N3O5/c10-5-1-2-12(9(16)11-5)8-7(15)6(14)4(3-13)17-8/h1-2,4,6-8,13-15H,3H2,(H2,10,11,16)/t4-,6-,7-,8-/m1/s1	22	67.03065:80 69.04587:86 94.04065:128 95.02336:540 96.02969:134 102.0553:106 105.06544:146 112.04976:1972 112.06694:68 112.16197:40 112.75459:72 113.05228:170 136.10339:44 149.06807:42 156.64798:62		10537	4581	40396	36149	18991	19683	68392	18384	80674	32161	91581	107879	40883	150848	138852	5542	9891	2907	506	120286	252650	37048	74288	106111	8029	5882	3002	6596	212	4993	1726	4009	3151	3208	1768	3752	10902	1413
ESI+	HILIC	2.03	112.0516	[M+H]+	Cytosine	1	Other organic compounds	1S/C4H5N3O/c5-3-1-2-6-4(8)7-3/h1-2H,(H3,5,6,7,8)	138	68.05111:128 69.04461:192 70.0667:172 94.03999:784 94.10207:40 95.02382:2030 95.06036:122 96.027:106 112.05076:2234		61170	23824	147160	31303	24347	29996	56436	14052	100296	14910	139282	79360	65129	621118	101952	170620	161628	126444	12935	328498	18137	20346	54787	163941	226093	44966	19361	29197	1168	26281	27604	42430	34251	29473	31465	51520	16205	26140
ESI−	RP	5.95	253.052	[M-H]-	Daidzein	1	Flavonoids	1S/C15H10O4/c16-10-3-1-9(2-4-10)13-8-19-14-7-11(17)5-6-12(14)15(13)18/h1-8,16-17H	1074	50.41272:36 50.41647:11 51.86962:32 51.88:9 52.15568:52 52.69058:9 52.7039:18 53.09241:39 53.09904:12 53.29977:14 53.30251:9 53.41323:40 54.8161:63 54.82164:24 55.40383:50 55.41457:9 57.69402:22 58.40867:39 58.98152:31 61.5291:127 62.32915:9 65.08607:25 65.44624:14 68.99613:84 69.00185:24 69.04725:34 69.05337:9 69.75648:39 69.75945:34 69.90596:9 70.76737:14 71.00563:34 71.00869:24 71.82466:32 72.…		31189	24957	66834	28894	52345	28600	27790	14872	20376	21044	1155428	2688706	1096754	2822957	50543	1269534	1630036	972723	29314	2239079	22588	49088	234243	103354	982791	6414402	6605011	8665059	7474967	6669937	5277163	4505288	5239772	4681649	3979087	2988208	4971178	3415188
ESI+	RP	4.21	417.1192	[M+H]+	Daidzein-hexoside	2	Flavonoids	1S/C21H20O9/c22-8-16-18(25)19(26)20(27)21(30-16)29-12-5-6-13-15(7-12)28-9-14(17(13)24)10-1-3-11(23)4-2-10/h1-7,9,16,18-23,25-27H,8H2/t16-,18-,19+,20-,21-/m1/s1	760	65.03867:147 65.04554:38 68.99733:165 69.00339:62 69.43954:33 87.12372:8 90.6276:30 90.76151:11 90.80199:14 91.05391:824 91.07289:9 91.07691:38 91.10148:21 91.11036:19 91.16702:20 91.17535:36 91.18125:44 91.3027:54 92.62103:9 93.03197:330 93.04714:14 93.0544:17 93.08744:11 93.19087:24 93.46933:17 93.66685:9 94.60658:14 97.02718:244 97.07183:8 102.28976:9 105.0337:123 105.05694:20 105.99683:11 106…		1482659	838050	324202	72234	193333	62607	114960	23778	100777	158843	1197478	1298096	482462	2881758	122032	3486733	3341492	3446053	119141	3172074	70633	128905	790097	435614	3598262	3918982	3038228	3492603	2121437	3680151	3278652	4469234	3875570	3287991	3320474	4311742	1280967	3182555
ESI+	HILIC	1.11	252.1112	[M+H]+	Deoxyadenosine	2	Other organic compounds	1S/C10H13N5O3/c11-9-8-10(13-3-12-9)15(4-14-8)7-1-5(17)6(2-16)18-7/h3-7,16-17H,1-2H2,(H2,11,12,13)/t5-,6+,7+/m0/s1	87	98.06232:146 99.04348:120 101.05782:94 116.06627:116 117.05327:108 117.08913:182 129.08969:70 136.06081:4842 136.12065:50 137.06143:372 153.04497:116 170.99449:162 179.14163:78 181.08345:92 207.07043:94 210.09615:70 224.10999:70 234.93919:82 235.17505:52 250.05695:368 250.11487:76 250.15953:56 250.1758:502 250.23251:84 250.79709:48 250.9577:98 250.96916:160 251.04066:150 251.09433:88 251.11987:12…		11307	1023	22022	30915	10208	14406	36113	30523	56467	236055	13241	137127	60439	116613	43573	2784	4353	4003	66	22972	15475	34792	27053	2993	6376	9477	4484	815	224	2229	2988	4429	1106	1991	452	4293	9262	435
ESI+	RP	4.16	198.1292	[M+H]+	Dibenzylamine	2	Other organic compounds	1S/C14H15N/c1-3-7-13(8-4-1)11-15-12-14-9-5-2-6-10-14/h1-10,15H,11-12H2	297	53.20699:20 53.96326:14 73.89001:11 74.64097:16 85.96721:143 91.05415:15766 91.06038:779 91.06603:311 91.06966:234 91.07616:575 91.09403:83 91.10288:157 91.11116:116 91.12038:22 91.12316:28 91.12867:31 91.13395:15 91.13852:12 91.14262:59 91.16566:57 91.17605:11 91.18332:21 91.18843:64 91.19553:39 91.20174:30 91.21667:10 91.23121:43 91.24081:17 91.24505:11 91.2491:8 91.25506:17 91.26828:95 91.2748…		160503	55386	14073	54026	137045	34628	313938	8689	57883	10596	5779	7079	13831	11644	12087	13005	24056	83965	41945	23584	559622	613507	70446	31851	143646	1043355	269767	71210	32500	20332	462382	421116	55319	308351	145030	178438	199037	303664
ESI+	RP	8.52	308.2227	[M+H]+	Dihydrocapsaicin	2	Other phenolics	1S/C18H29NO3/c1-14(2)8-6-4-5-7-9-18(21)19-13-15-10-11-16(20)17(12-15)22-3/h10-12,14,20H,4-9,13H2,1-3H3,(H,19,21)	118	51.65271:8 55.01828:181 55.02906:16 57.06996:736 57.08853:21 57.10822:16 60.31555:78 60.32099:17 60.32721:14 65.03863:220 65.05589:18 65.24093:28 66.04575:475 66.05134:22 66.05901:24 66.06314:9 66.11324:10 69.06958:419 69.1109:12 71.01217:240 71.02777:9 71.05699:19 76.0314:183 76.03814:69 77.26471:41 79.05438:870 79.06111:120 79.06976:22 79.07286:27 79.07537:22 79.09935:33 79.23562:17 79.30642:33…		246	1289	429	1111	1139	46184	23090	1736	20024	855	4846	7506	621	331146	4540	2360	713	1173	2232	775	115556	1529	1754	2852	614	865	575	1096	1475	1488	396	1238	740	2869	2619	1204	1635	607
ESI−	RP	2.15	315.072	[M-H]-	Dihydroxybenzoic acid hexoside	2	Phenolic acids and derivatives		85	50.33486:357 50.35197:8 50.3654:10 52.63137:34 52.78319:70 53.18157:12 56.87391:29 56.87905:12 59.01398:361 60.56224:33 61.31988:35 63.17952:12 65.74342:12 66.38083:8 70.51696:16 73.31573:9 75.77991:9 78.23725:25 82.93754:18 84.64698:29 86.54567:8 89.94968:14 89.95622:14 90.01208:9 91.53901:8 93.24165:38 95.77177:16 95.7756:8 96.29327:24 100.36909:39 100.62254:12 104.96295:12 105.03631:17 108.022…		63934	36048	7500	2370	1167	7154	12108	1048	1737	2062	34178	11968	13175	111544	6822	36356	100448	107797	320	48696	23646	10982	3053	5017	83154	20392	23223	14765	1954	21901	12454	18447	18869	12386	27108	10504	7389	12742
ESI−	RP	5.55	607.1663	[M-H]-	Diosmetin-rutinoside	1	Flavonoids	1S/C28H32O15/c1-10-21(32)23(34)25(36)27(40-10)39-9-19-22(33)24(35)26(37)28(43-19)41-12-6-14(30)20-15(31)8-17(42-18(20)7-12)11-3-4-16(38-2)13(29)5-11/h3-8,10,19,21-30,32-37H,9H2,1-2H3	68	50.29715:86 52.21208:160 56.7428:41 57.85193:148 62.16662:46 65.00145:42 65.00688:35 65.85349:11 65.95314:24 67.16746:43 67.17262:9 68.99664:8 69.74825:18 70.00459:9 72.40382:14 74.04497:9 74.94157:21 75.4829:9 77.08115:19 80.14834:14 80.24224:9 80.66003:12 80.7191:9 83.4294:29 84.22954:22 90.06889:84 90.0769:31 96.28725:28 96.29387:19 102.38698:28 106.73666:25 107.25572:8 108.20901:11 109.12545:…		530	302	613	55	74	14076	205	121	678	367	229	118	113	3853	113	189	86	499	392	1460	2912	865	527	281	55	241	235	284	55	59	788	171	824	80	76	129	222	159
ESI−	RP	5.65	287.0558	[M-H]-	Eriodictyol	2	Flavonoids	1/C15H12O6/c16-8-4-11(19)15-12(20)6-13(21-14(15)5-8)7-1-2-9(17)10(18)3-7/h1-5,13,16-19H,6H2/t13-/s2	53	52.22845:189 52.23184:87 52.24396:9 57.46217:64 57.5544:35 58.82376:12 59.77798:14 66.58331:33 68.59482:63 68.60008:60 74.53742:26 78.52987:61 78.53679:31 82.77843:39 87.36408:42 90.64151:45 92.96478:12 93.71337:16 94.20791:34 103.8935:24 105.50906:49 113.41975:11 114.56664:35 115.23023:43 115.23532:19 121.81098:49 123.5646:22 123.57336:11 124.36461:20 129.72447:12 129.72952:15 130.23277:19 135.0…		192	171	156	162	513	72045	4429	422	685	480	829	422	77	247969	394	802	411	327	262	1371	15069	101284	809	115	138	1543	349	305	1143	74	693	575	83601	3644	3036	1296	109	2089
ESI+	RP	5.66	314.1389	[M+H]+	Feruloyltyramine	2	Phenolic acids and derivatives		53	57.28947:9 65.38535:25 68.50524:19 72.5576:9 77.03701:136 77.05801:9 81.21677:11 86.45951:17 87.04274:131 87.04561:126 91.52095:8 93.07015:374 93.0908:12 99.42313:7 99.5212:14 105.68473:11 109.25428:12 111.64388:8 112.30038:9 120.41493:104 120.42104:83 121.06485:6849 121.07074:478 121.07739:37 121.08154:92 121.08919:142 121.09753:19 121.1045:7 121.1088:11 121.11752:33 121.12251:90 121.12825:72 12…		260	116	761	3114	50739	121403	26394	1335	53349	36206	128525	1273	224330	427917	142578	544	136	102	152	116175	109937	143195	162006	420	14936	100	875	219	188	77	153	75	5436	221	12727	123	188	222
ESI−	RP	3.67	449.1086	[M-H]-	Flavanomarein	2	Flavonoids	1S/C21H22O11/c22-7-15-16(26)18(28)19(29)21(32-15)31-13-4-2-9-11(24)6-14(30-20(9)17(13)27)8-1-3-10(23)12(25)5-8/h1-5,14-16,18-19,21-23,25-29H,6-7H2/t14-,15+,16+,18-,19+,21+/m0/s1	118	51.65595:45 51.65871:38 54.14198:26 56.25469:66 56.65089:22 56.65828:16 61.45441:73 61.46105:19 64.84185:15 66.05085:11 66.37118:24 66.65821:79 66.67775:15 68.01504:24 68.03194:9 69.00466:42 69.00841:15 69.17699:19 72.37204:26 74.95129:11 77.40808:11 80.27998:53 81.46331:32 86.78324:24 89.97978:12 90.43849:22 91.65019:75 97.69936:14 98.29328:164 99.43384:32 99.90961:15 100.4981:52 101.18337:17 10…		313039	142771	22863	4526	13544	6090	7872	1121	10152	6931	159943	199693	36027	344258	17582	726091	551605	618183	8763	845709	7586	7094	56480	32879	383792	459486	262121	191774	193429	340467	261331	327309	329861	318311	352110	370961	145701	306352
ESI−	RP	3.32	933.2299	[M-H]-	Flavonoid-hexoside	3	Flavonoids		135	50.54197:25 50.54686:11 50.80861:17 51.11943:51 51.12503:8 54.89441:11 59.16172:16 59.32907:76 59.33449:11 59.89776:51 63.45361:38 65.53286:21 66.20404:31 66.78248:9 73.03825:17 73.39368:35 73.45446:14 73.45811:14 73.46251:8 74.31095:17 85.96575:24 88.95497:25 88.95866:32 90.89718:9 93.44795:48 96.18536:20 96.23234:8 96.95555:46 96.96503:9 97.89631:10 97.97669:12 97.98344:10 99.08869:11 99.50149:…		146	138	150	160	108	99	161	94	156	268	139	59	73	118	115	75	359	282	157	274	186	103	87	184	249	164	102	156	97	158	209	161	178	78	274	360	265	121
ESI−	RP	5.51	593.1509	[M-H]-	Flavonoid-hexoside C27H30O15	3	Flavonoids		101	50.86827:48 50.87416:12 52.92075:46 52.92697:12 59.48135:21 62.28504:9 67.14833:54 67.1547:18 67.35193:14 67.68547:51 67.70424:10 69.87124:36 70.39212:15 70.75862:22 70.76322:26 71.98645:10 74.01901:17 76.09841:133 76.73546:38 76.74233:12 77.33054:9 78.09422:9 78.44388:16 78.68729:10 80.90148:9 82.29125:11 84.2245:55 84.23219:20 85.04008:18 85.28852:11 85.46248:27 90.24024:26 91.26664:12 91.8737:…		4109	4365	174	554	535	260060	5221	178	248495	1674	11642	5790	1642	238053	1201	8041	25964	22127	279	1093	298918	70849	2208	411	19254	17793	1965	10130	11479	20862	10758	10190	27111	12089	14728	12152	3050	10364
ESI+	RP	4.04	595.1658	[M+H]+	Flavonoid-hexoside C27H30O15	3	Flavonoids		33	51.90463:20 53.21736:14 72.03641:7 75.33321:9 80.37854:12 85.221:9 123.08933:9 127.91785:19 130.82265:8 158.73923:20 224.24208:21 255.06438:12 280.64838:13 289.45108:11 319.02267:10 330.45486:7 331.42307:12 337.06998:109 337.08679:26 337.10178:16 350.40308:14 379.08563:679 379.13107:12 379.18372:22 382.29288:17 388.72812:14 388.89148:34 402.47238:23 402.48276:32 402.50037:10 416.31332:15 423.3166…		579	273	1105	140	585	14251	7115	97	8313	1486	3205	1795	7035	71681	16746	748	1886	760	53	6602	21438	38016	6031	214	210	599	438	586	814	229	218	1465	17219	1371	460	674	750	793
ESI−	RP	4.48	623.1249	[M-H]-	Flavonoid-hexoside C27H28O17	3	Flavonoids		141	52.18557:12 63.71822:9 65.7993:12 67.92998:8 72.38917:8 72.55929:33 75.50393:49 75.51109:26 77.89325:30 80.30322:51 80.98409:22 91.32463:12 94.28899:24 96.21222:9 97.77779:9 103.06296:43 104.61906:25 104.62452:8 106.94545:28 107.04968:9 109.12216:27 111.07762:15 112.98481:183 123.61177:28 130.79404:15 131.77779:11 140.99667:26 141.00354:9 146.61227:11 147.70534:25 157.35468:13 164.60945:13 164.86…		177	862	80	177	184	352	326	107	125	127	135	168	65	212706	179	1239	378	562	101	27242	405	186	638	207	573	378	323	115	173	62	79	641	199	223	208	112	172	277
ESI−	RP	4.63	577.12	[M-H]-	Flavonoid-hexoside C26H26O15	3	Flavonoids		88	52.01043:48 54.78604:26 56.41284:65 56.42196:9 56.42967:8 56.48898:45 56.49482:11 57.05775:18 58.09125:28 58.09613:24 58.39203:29 63.58297:9 64.7595:9 69.09533:8 70.00436:42 70.60441:76 70.6095:22 71.61163:11 71.67589:41 76.29098:18 76.29453:14 76.493:19 77.16313:14 81.67:16 82.15504:18 85.02912:1026 85.03503:90 85.04381:25 85.04944:17 85.05271:21 85.16222:8 85.90504:26 87.67298:19 88.04235:19 88…		269670	255689	25611	6998	11996	8078	12030	880	12380	14720	108713	56077	31660	172894	26197	341041	275406	398933	24277	586712	6891	15240	62797	37986	221558	222148	39191	26202	12734	45436	93069	112447	120205	114710	127970	105882	86003	112622
ESI−	RP	4.93	577.1196	[M-H]-	Flavonoid-hexoside C26H26O15 isomer	3	Flavonoids		100	52.22156:32 52.58587:8 53.17733:142 53.21536:14 55.95337:22 57.03401:483 57.03925:103 57.0445:35 57.05139:33 57.0776:133 57.35275:70 58.1969:12 63.22072:32 63.22692:8 64.15544:107 64.16152:26 64.16806:9 66.2003:15 66.20486:9 67.01804:182 68.87708:26 70.22137:14 71.2965:158 71.30241:65 71.31537:20 72.83477:11 73.09798:9 73.83856:17 75.92549:18 76.17733:26 78.31909:42 78.33287:14 79.44591:18 80.648…		1017968	683138	21841	5806	10830	5231	4718	1036	8935	15787	101184	71213	36985	99408	18644	494824	270027	352910	5469	610651	6176	12540	46737	27381	138414	178551	29712	14689	11483	35749	63518	63419	64614	108245	96277	80798	66101	93907
ESI+	HILIC	4.23	104.0715	[M+H]+	gamma-Aminobutyric acid	1	Amino acids, peptides, and analogues	1S/C4H9NO2/c5-3-1-2-4(6)7/h1-3,5H2,(H,6,7)	229	56.20355:74 68.04873:834 69.03339:5342 69.84786:54 70.03781:222 86.0461:118 86.05992:19184 86.13953:56 86.20738:128 86.22809:66 86.30337:64 86.5207:42 86.72209:56 86.75437:52 86.99049:74 87.02798:98 87.04389:48516 87.06271:834 87.07578:58 87.09953:44 87.12751:48 87.14709:182 87.21857:46 87.3406:44 87.45738:54 87.50091:40 87.53975:78 87.68981:90 87.73552:42 87.75012:58 87.95788:62 87.99811:54 88.0…		831018	171935	37046	23366	74171	27120	171503	23221	107927	37500	36330	70306	69823	128336	374478	179196	134248	133079	14404	351345	497851	14430	40231	217844	131478	217339	79272	31093	29035	68326	84036	67870	53015	122224	127417	151801	55547	96156
ESI+	RP	2.96	261.145	[M+H]+	gamma-Glutamylleucine	2	Amino acids, peptides, and analogues	1S/C11H20N2O5/c1-6(2)5-8(11(17)18)13-9(14)4-3-7(12)10(15)16/h6-8H,3-5,12H2,1-2H3,(H,13,14)(H,15,16)(H,17,18)/t7-,8-/m0/s1	59	57.2969:12 71.38034:35 84.04466:101 84.07791:9 85.60235:19 85.6078:9 86.09672:3164 86.10476:126 86.10819:33 86.11378:52 86.1176:98 86.135:11 86.1424:25 86.14673:30 86.15245:26 86.17582:11 86.36789:19 86.37178:20 86.51425:25 86.51876:64 86.6605:10 87.86901:9 94.12998:12 102.95874:19 107.69894:8 123.1183:311 123.14253:10 123.146:8 130.04996:1080 130.05939:42 130.06342:28 130.06725:15 130.0737:31 13…		14987	69827	170441	81927	31218	44231	47726	82075	307726	88779	2345738	228548	445802	474437	535871	138466	156510	155358	5932	1399336	335794	471988	103191	52453	234939	87615	92582	83195	87882	84976	19719	28749	71638	23168	26670	34854	17739	26624
ESI−	RP	6.46	269.0469	[M-H]-	Genistein	1	Flavonoids	1S/C15H10O5/c16-9-3-1-8(2-4-9)11-7-20-13-6-10(17)5-12(18)14(13)15(11)19/h1-7,16-18H	1349	55.61109:11 56.13902:24 58.52266:22 58.52885:17 61.29607:18 65.69958:14 65.94403:78 65.94962:33 65.98392:9 68.9398:25 68.94627:15 76.06597:12 79.05854:59 79.06681:14 79.87856:60 80.89396:17 83.45433:70 86.32007:55 87.61447:34 87.62287:12 89.82335:45 104.44745:92 104.45573:15 106.15446:8 107.70402:21 113.64769:58 115.06699:35 116.24198:109 116.67655:116 118.87159:86 118.88086:21 118.89087:15 121.4…		39936	19268	68849	34106	38098	24440	24244	10628	21929	27183	1470147	3145969	1571200	4286283	53991	2169790	2481431	1403416	21610	3417120	30555	49633	285119	99901	1404896	7063037	7505943	8841873	8510688	6766600	6159654	5059103	6154148	5687804	4531325	4037783	6451133	3795230
ESI+	RP	4.73	433.1146	[M+H]+	Genistein-hexoside	1	Flavonoids	1S/C21H20O10/c22-7-15-18(26)19(27)20(28)21(31-15)30-11-5-13(24)16-14(6-11)29-8-12(17(16)25)9-1-3-10(23)4-2-9/h1-6,8,15,18-24,26-28H,7H2	869	51.34325:12 55.24902:7 60.38353:16 62.07861:11 68.58641:11 73.3304:17 76.24255:20 85.02986:134 85.04779:14 98.1113:32 98.44144:8 100.75373:16 102.48916:9 113.32279:11 125.29979:16 130.15878:872 130.22505:9 131.10645:73 131.11523:46 131.16225:581 131.18147:12 131.18951:21 131.21812:24 131.23859:11 131.30394:64 131.44125:11 131.50523:18 131.53038:27 132.03915:37 133.0179:9 155.60789:10 175.3298:12 …		1978646	1071654	304707	59127	132895	64907	110132	18377	108005	123937	1268340	1716209	716775	3382456	107366	4536007	3948165	3986373	92529	3730028	71144	112010	732888	459847	4499783	5117042	3781414	4648781	2905863	4791165	4525705	5467441	5025759	4450300	4215643	5194923	1655375	3909306
ESI−	RP	2.5	447.0534	[M-H]-	Glucobrassicin	2	Other organic compounds	1/C16H20N2O9S2/c19-7-11-13(20)14(21)15(22)16(26-11)28-12(18-27-29(23,24)25)5-8-6-17-10-4-2-1-3-9(8)10/h1-4,6,11,13-17,19-22H,5,7H2,(H,23,24,25)/p-1/b18-12+/t11?,13-,14+,15?,16+/s2	97	50.64947:49 51.5494:17 51.70976:9 51.72716:43 51.73182:16 52.64203:31 52.64908:14 52.69087:10 53.22618:18 55.2877:9 55.58533:110 55.6034:12 55.62667:12 55.63191:9 56.90834:11 57.18732:8 59.01171:17 59.02379:24 59.02767:9 59.16022:233 59.1644:29 59.34504:9 59.57081:14 59.99156:55 60.97848:67 61.39645:35 61.40118:18 64.43433:14 65.24052:19 66.73919:29 66.89099:85 66.89749:10 67.35061:8 68.72447:50 …		123	103	89	80	76	83	91	0	326	180	107	106	506	118	113	78	221	166	280	101	203	74	144	159	64	54	91	62	93	89	90	167	52	60	128	126	59	0
ESI+	HILIC	6.33	148.0615	[M+H]+	Glutamic acid	2	Amino acids, peptides, and analogues	1S/C5H9NO4/c6-3(5(9)10)1-2-4(7)8/h3H,1-2,6H2,(H,7,8)(H,9,10)/t3-/m0/s1	545	50.54785:60 52.70472:90 59.81446:128 70.2729:82 83.98708:46 84.01762:68 84.04453:58728 84.06775:126 84.13454:58 84.1481:58 84.16101:46 84.19767:92 84.21083:46 84.24473:50 84.46899:60 84.53807:44 84.68301:52 84.71659:62 84.74156:68 84.75899:54 84.88043:64 85.01044:50 85.02957:396 85.04758:1826 85.50099:80 85.55656:58 85.71274:70 85.78468:46 86.06132:118 86.65406:66 87.71292:64 92.61727:50 100.0826…		2057129	1075210	2022823	724087	267037	175923	1962800	793550	2586211	402108	651547	667144	721681	575015	788809	695586	543839	505336	26962	1923266	902645	137901	613015	457828	688466	119249	44627	21006	45703	54895	24714	62913	42012	43436	53648	68033	19160	50567
ESI+	HILIC	6.1	147.0775	[M+H]+	Glutamine	1	Amino acids, peptides, and analogues	1S/C5H10N2O3/c6-3(5(9)10)1-2-4(7)8/h3H,1-2,6H2,(H2,7,8)(H,9,10)/t3-/m0/s1	319	49.84505:134 63.10439:112 64.92551:96 68.29119:154 71.95056:170 83.95616:194 83.97736:152 83.98949:98 84.01853:60 84.04389:21400 84.09317:44 84.19604:114 84.23579:54 85.02988:226 85.04714:394 85.4377:42 85.72719:42 85.73889:88 86.2506:56 87.04459:136 90.78973:40 101.05418:58 101.07049:5942 101.17208:94 102.05402:1062 102.07265:192 102.77638:46 103.0582:162 103.955:150 105.95422:168 116.77319:62 1…		232377	94245	105422	31894	16298	20934	85669	15981	77438	17703	187715	28199	441869	58908	340971	12471	8825	5989	969	192564	163974	63819	27086	7146	25106	154871	5163	1982	2967	233499	5318	11835	14634	4591	4653	3784	1140	3733
ESI+	RP	1.89	279.1012	[M+H]+	Glu-Met	2	Amino acids, peptides, and analogues	1S/C10H18N2O5S/c1-18-5-4-7(10(16)17)12-9(15)6(11)2-3-8(13)14/h6-7H,2-5,11H2,1H3,(H,12,15)(H,13,14)(H,16,17)/t6-,7-/m0/s1	25	51.16706:14 53.60294:14 56.04933:1139 56.06203:19 56.06673:48 56.08709:27 56.09342:17 56.63807:17 57.74819:9 58.74089:24 70.00359:11 72.6457:11 78.00596:22 84.04388:460 84.0659:20 84.091:11 84.15284:9 87.56083:11 88.34882:19 96.21246:8 100.81348:10 102.09277:8 102.51778:9 102.71327:20 103.22722:12 104.05177:986 104.05527:179 104.06073:48 104.06725:64 104.07515:24 104.106:16 104.11445:10 104.12089…		16282	4394	162176	50471	21880	34762	26724	2465	70507	58823	216475	52816	49792	231937	145042	10849	19345	17425	826	591140	151492	199075	32376	8735	68845	4492	36354	11402	10576	4120	1964	1122	23296	5481	2660	4835	4267	2995
ESI+	RP	2.13	311.1252	[M+H]+	Glu-Tyr	2	Amino acids, peptides, and analogues	1S/C14H18N2O6/c15-10(5-6-12(18)19)13(20)16-11(14(21)22)7-8-1-3-9(17)4-2-8/h1-4,10-11,17H,5-7,15H2,(H,16,20)(H,18,19)(H,21,22)/t10-,11-/m0/s1	320	54.05746:18 56.04896:323 56.06073:14 56.08766:12 66.49531:9 70.38002:9 74.78768:14 84.04442:1289 84.05684:24 84.06103:62 84.06503:95 84.08129:14 84.09168:12 84.09991:10 84.34198:17 84.34553:89 84.35217:37 84.38427:32 84.46393:35 84.47132:11 85.16251:40 85.77713:59 98.44068:195 98.46156:11 102.16666:17 102.1719:17 102.18941:11 102.50878:25 107.65824:27 109.58944:17 116.07207:14 119.04902:882 119.0…		550384	117709	561114	192032	326897	137626	155544	35389	223792	367525	2535196	1046287	266766	4919843	504719	11218676	8966991	9405661	740280	12340425	180832	324221	1034816	897286	5119014	2606946	1459631	892225	833251	1256049	1312399	2007365	1701402	1784336	2124431	2445499	975319	2027851
ESI+	RP	6.16	285.0759	[M+H]+	Glycitein	2	Flavonoids	1S/C16H12O5/c1-20-15-6-11-14(7-13(15)18)21-8-12(16(11)19)9-2-4-10(17)5-3-9/h2-8,17-18H,1H3	87	61.0809:8 61.48844:12 67.80884:10 70.61602:10 70.75972:8 76.87179:19 81.07104:460 81.08931:30 81.1187:17 81.15851:9 86.41249:12 91.75986:9 95.08472:268 95.093:85 95.10966:14 95.13622:14 96.0207:75 96.0276:46 107.04924:158 110.25602:10 119.04812:159 123.2949:9 135.00873:132 135.02806:24 147.53864:13 151.00485:20 151.99988:96 152.00896:136 152.0143:126 152.02492:8 152.51894:44 167.03358:328 167.239…		6488	6345	14646	6230	7065	493	5359	2354	1028	6136	80862	258490	71931	628812	8955	42701	230687	181922	5868	351455	27846	13013	39092	15572	196816	578075	378282	526510	515862	337382	409001	427330	424051	367335	323964	448606	671069	275568
ESI−	RP	7.81	283.0614	[M-H]-	Glycitein isomer	1	Flavonoids		350	50.80287:22 51.9941:18 56.60584:26 57.34632:22 58.6466:12 60.34571:26 60.35056:9 64.79962:21 69.36871:12 71.62971:28 71.6383:9 74.72403:39 77.43367:42 77.43913:9 79.61576:29 79.88637:11 82.1521:42 82.15634:18 83.94565:32 86.21339:26 88.25044:9 89.04981:21 89.68609:11 94.7081:14 96.19632:9 101.06986:45 102.20433:111 102.21133:64 104.79556:51 104.80058:25 107.41653:65 107.42366:22 109.15022:14 111.…		107	1022	231	149	280	190	87	177	120	73	259	4499	490	18390	1116	1008	1473	1177	103	1407	1444	223	102	163	332	3299	227	535	749	810	6800	4317	4778	597	575	225	7546	744
ESI+	RP	4.37	447.129	[M+H]+	Glycitein-hexoside	2	Flavonoids	1S/C22H22O10/c1-29-15-6-12-14(30-9-13(18(12)25)10-2-4-11(24)5-3-10)7-16(15)31-22-21(28)20(27)19(26)17(8-23)32-22/h2-7,9,17,19-24,26-28H,8H2,1H3	180	53.79222:9 65.03794:70 72.0782:333 72.08474:111 72.09991:11 72.12315:11 86.09588:213 86.10317:55 94.21549:11 109.71409:18 123.06617:34 123.11726:465 123.14001:44 124.01517:280 124.07223:14 151.67757:11 163.10143:8 168.17429:10 182.09251:17 185.06062:305 185.21144:57 185.22307:19 188.8952:28 188.90755:10 189.6218:9 196.86333:29 198.84935:10 229.40858:34 229.42122:22 234.9426:17 244.28278:14 256.37…		586658	470068	57695	15235	38020	4038	19601	7423	3456	26969	158676	373102	62231	553774	25815	208411	596146	726874	26573	957815	18877	28086	141782	78331	740143	845468	455018	505997	288416	520365	675558	897921	785787	743065	781628	1042612	445964	743603
ESI+	RP	6.73	369.1336	[M+H]+	Glycycoumarin	2	Flavonoids	1S/C21H20O6/c1-11(2)4-6-14-18(24)10-19-16(20(14)26-3)9-15(21(25)27-19)13-7-5-12(22)8-17(13)23/h4-5,7-10,22-24H,6H2,1-3H3	21	59.01901:7 69.55205:12 70.01828:24 73.58654:8 94.87306:11 114.53342:8 137.06021:252 137.07683:19 137.08286:13 138.02408:72 138.03287:28 145.82298:8 150.45177:8 151.03969:373 151.05006:74 151.06172:34 151.07462:661 151.10338:44 151.13551:14 155.51419:41 161.05939:130 161.07805:12 161.08936:12 175.07578:312 175.10281:9 175.58102:100 175.59016:52 176.66333:20 177.05463:997 177.06387:51 177.07549:43 …		234	413	471	133	731	18485	717	1021	343	26946	803	654	481	94093	402	718	208	108	521	372	3415	201	671	525	304	202	295	411	479	324	929	370	622	235	900	904	394	577
ESI+	RP	2.18	189.1239	[M+H]+	Gly-Leu	2	Amino acids, peptides, and analogues	1S/C8H16N2O3/c1-5(2)3-6(8(12)13)10-7(11)4-9/h5-6H,3-4,9H2,1-2H3,(H,10,11)(H,12,13)/t6-/m0/s1	78	86.09624:3905 86.10222:302 86.11238:111 86.11863:51 86.13493:14 86.1429:33 86.15146:30 86.26041:40 86.28835:36 86.31609:109 86.37718:32 86.38282:9 86.39877:9 86.51966:23 86.5908:25 86.77259:24 86.77929:22 86.81658:25 86.82:18 86.89291:19 87.09982:411 87.13971:18 87.14826:10 87.16324:11 87.71074:36 87.71444:19 87.75252:12 88.15109:8 88.15579:7 90.29732:56 90.46085:8 91.9653:11 95.44077:8 103.96238…		35507	20217	147648	183694	356918	180433	643920	282206	832529	126749	132883	881358	612634	111782	729452	13118	20431	21932	1707	545439	18921	96717	504413	256915	101655	19588	8041	6558	4579	14423	6977	13651	15643	16138	13593	16084	15515	10691
ESI−	RP	1.53	284.0996	[M+H]+	Guanosine	2	Other organic compounds	1S/C10H13N5O5/c11-10-13-7-4(8(19)14-10)12-2-15(7)9-6(18)5(17)3(1-16)20-9/h2-3,5-6,9,16-18H,1H2,(H3,11,13,14,19)/t3-,5-,6-,9-/m1/s1	227	54.25696:12 55.02881:247 56.23485:8 56.42052:9 59.88139:24 60.79958:17 63.94201:8 64.16381:11 88.58524:10 91.7201:14 94.94919:12 95.95753:11 101.19614:22 104.04528:16 105.83385:9 106.70211:9 109.84807:7 110.03408:486 110.05075:28 110.05712:8 110.10576:11 110.89403:9 111.73887:38 122.55719:21 127.42318:16 132.30142:9 134.5618:23 134.56844:43 135.02954:3481 135.03828:242 135.05061:48 135.05649:106 …		163630	49789	760628	306392	428024	400159	728206	318117	1286904	545418	788702	933227	940118	1513683	1656552	124133	164600	133408	21090	1847361	494928	477408	1150732	967264	145294	124054	97558	49168	122	157888	47833	79593	93916	47235	56922	65814	309046	27280
ESI+	RP	4.12	177.0546	[M+H-H2O]+	Herniarin	3	Other phenolics	1S/C10H8O3/c1-12-8-4-2-7-3-5-10(11)13-9(7)6-8/h2-6H,1H3	16	50.49711:11 73.55553:18 74.93927:9 89.03876:175 93.01449:128 96.53246:20 101.05925:229 101.06475:133 101.07553:22 101.0838:18 101.10225:9 101.11007:12 117.03263:140 117.03579:52 117.04014:38 117.06205:16 145.02808:1824 145.03542:102 145.04083:45 145.0481:14 145.05634:53 145.07671:12 145.09515:11 145.10069:17 145.14014:76 145.14812:18 145.28876:22 145.29288:11 145.52135:13 145.60532:28 145.61571:3…		132433	97979	4979	1385	3810	2321	1745	2413	1601	3236	13050	13186	4765	23100	3812	106031	75752	73104	7007	131737	3787	5486	13087	6156	35454	49709	12207	6578	1389	16324	11229	18644	16163	19090	20178	21207	21553	18999
ESI−	RP	5.26	609.1827	[M-H]-	Hesperetin-rutinoside	1	Flavonoids	1S/C28H34O15/c1-10-21(32)23(34)25(36)27(40-10)39-9-19-22(33)24(35)26(37)28(43-19)41-12-6-14(30)20-15(31)8-17(42-18(20)7-12)11-3-4-16(38-2)13(29)5-11/h3-7,10,17,19,21-30,32-37H,8-9H2,1-2H3/t10-,17-,19+,21+,22-,23+,24-,25+,26+,27-,28?/m0/s1	107	50.14705:50 50.15834:8 64.00154:11 64.10891:20 65.23511:360 65.26972:11 65.27788:11 65.40468:96 68.50242:12 68.91421:32 69.63432:15 70.23452:9 70.51893:17 74.62582:35 74.63653:9 76.13587:14 76.20245:15 76.20579:11 82.7174:39 82.72222:15 83.70982:92 83.71723:26 87.978:24 93.38548:104 93.39084:39 93.40028:18 96.3264:19 99.04757:18 100.03456:10 103.59495:21 103.73736:26 103.74213:28 104.34403:24 105…		7694	7948	313721	8080	6150	53775	8708	9234	11158	7452	9069	6334	5506	7917	6856	6618	9489	9087	5043	9633	18742	7764	8382	11007	8661	8447	2281	6226	7368	8519	6428	7255	7674	5062	8018	7569	9301	9704
ESI+	HILIC	6.03	198.1251	[M+H]+	Histidine betaine	1	Amino acids, peptides, and analogues		1063	51.76241:94 60.08048:446 60.30077:52 60.63787:98 61.08413:98 68.04919:1360 69.07037:128 92.0907:118 94.97369:42 95.01457:72 95.0411:98 95.05958:49440 95.08018:64 95.10656:54 95.11849:46 95.20631:78 95.48555:54 95.50919:74 95.53119:98 95.56772:44 95.65007:70 95.68026:46 95.89314:44 95.90364:82 96.06298:3138 96.09567:48 96.11161:74 96.13557:64 96.57778:52 96.63622:48 96.67496:44 96.92261:48 97.0389…		1349486	738638	91034	44681	74407	59069	27281	29074	40019	28644	1010340	274650	154731	3019766	520148	5915068	4666218	4080545	65727	8243680	44739	40719	273952	324322	3216973	2584341	347152	226473	136104	560467	689597	1359191	931366	899024	1545971	1294022	262760	826212
ESI+	HILIC	6.17	190.1191	[M+H]+	Homocitrulline	2	Amino acids, peptides, and analogues	1S/C7H15N3O3/c8-5(6(11)12)3-1-2-4-10-7(9)13/h5H,1-4,8H2,(H,11,12)(H3,9,10,13)/t5-/m0/s1	198	82.0647:148 84.04394:174 84.08066:2498 84.23383:58 85.08564:240 87.50634:62 98.06139:156 100.07523:594 100.7399:62 110.05944:98 127.08598:5316 128.06949:460 128.08867:488 129.0737:92 130.08656:342 131.72513:68 141.56154:42 143.12439:132 145.09772:114 171.05855:100 172.91541:116 172.95016:44 172.97835:44 173.09016:1226 174.06456:84 174.09393:120		4644	2175	240	77	174	181	1336	255	943	417	1055	256	670	2566	1303	6566	3015	2939	314	6765	466	311	520	3064	2016	8177	97	129	231	5719	132	1009	409	537	524	291	400	304
ESI−	RP	2.71	117.0558	[M-H]-	Hydroxyisovaleric acid	1	Lipids and lipid-like molecules		68	51.17194:238 51.1877:14 51.40151:26 57.30075:8 59.06538:9 70.73395:39 71.05009:2863 71.05655:158 71.0607:22 71.06414:56 71.06902:105 71.08552:15 71.09368:26 71.10007:27 71.1059:12 71.29129:24 71.65222:136 72.24365:12 72.38604:62 73.02901:148 86.12594:22 86.62871:20 94.17916:14 99.48423:11 99.49174:15 100.96688:18 102.72009:26 102.72767:9 102.73439:11 104.59352:83 104.60159:17 107.18142:9 108.6162…		3327	3072	95820	39358	31290	25877	108083	60218	132826	16784	38818	610700	291032	236995	143786	58235	83067	40660	312	283660	13599	7765	1203368	49857	57783	4776	40326	109978	251103	4155	5545	6673	10033	2919	3817	4795	4956	3318
ESI−	RP	2.77	181.0508	[M-H]-	Hydroxyphenyllactic acid	1	Other phenolics	1S/C9H10O4/c10-7-3-1-6(2-4-7)5-8(11)9(12)13/h1-4,8,10-11H,5H2,(H,12,13)	18	67.68095:28 68.99494:243 69.00152:35 71.17815:38 71.18409:26 75.98144:36 75.9868:14 79.84327:18 83.01375:73 83.03411:9 86.98551:224 86.99983:17 93.03457:93 93.81305:27 93.8187:11 98.33351:31 102.05779:28 102.5056:26 107.34902:36 107.35685:9 118.46185:21 118.46887:12 119.05112:301 119.06709:50 119.07505:11 119.11352:14 119.29401:52 119.30132:17 120.01425:18 120.07761:54 120.09642:11 120.20676:11 1…		6769	6524	15117	4596	1628	4415	4244	7047	9510	4794	7703	13636	18700	85503	14293	11136	12596	7976	184	32596	5437	2086	4184	20892	21463	11986	138798	103838	168800	3463	4631	4784	7535	11421	14570	11497	7000	7867
ESI+	HILIC	1.51	137.0465	[M+H]+	Hypoxanthine	2	Other organic compounds	1S/C5H4N4O/c10-5-3-4(7-1-6-3)8-2-9-5/h1-2H,(H2,6,7,8,9,10)	106	64.92659:136 65.03785:112 68.03351:100 72.52975:104 77.03888:448 82.03952:224 91.054:228 92.02538:188 93.06912:704 94.03977:878 94.0759:114 95.04763:230 95.05936:60 96.08104:176 98.06087:120 103.05504:616 103.07079:44 103.09861:66 104.05801:60 105.04401:394 108.0477:114 110.00912:52 110.03459:2902 110.64176:78 110.68166:66 111.03902:148 111.58533:54 112.27105:62 119.0073:40 119.03514:2192 119.082…		84	116	847829	175498	90582	94587	310080	190639	352943	43190	168873	388102	120557	434600	181277	5749	5243	2709	118	141204	16740	43298	149939	240788	88116	3566	58669	110524	247351	3581	9385	3006	39076	2186	667	4797	127515	571
ESI+	RP	2.38	231.1713	[M+H]+	Ile-Val	2	Amino acids, peptides, and analogues	1S/C11H22N2O3/c1-5-7(4)8(12)10(14)13-9(6(2)3)11(15)16/h6-9H,5,12H2,1-4H3,(H,13,14)(H,15,16)	65	53.61426:9 53.6961:24 58.06396:95 58.06952:12 58.08101:8 69.07003:393 69.07614:43 69.08797:11 79.66838:8 85.67354:81 85.67921:19 86.09609:7252 86.10216:333 86.10619:68 86.11053:87 86.11763:173 86.1334:27 86.13592:24 86.1435:70 86.15013:48 86.15281:36 86.15816:16 86.16181:36 86.16643:14 86.17003:73 86.17532:27 86.18289:9 86.19327:8 86.19865:51 86.20526:20 86.23494:56 86.24189:17 86.28002:25 86.286…		12725	6434	162054	180722	299669	136345	594406	302086	634487	59134	348662	598339	1050703	37408	552176	1679	4029	3755	1445	415735	20541	107707	245654	549207	22167	3051	1148	1028	11482	861	2078	2469	4836	1070	1836	1504	1350	2861
ESI+	RP	3.75	175.0867	[M+H]+	1H-Indole-3-acetamide	2	Other organic compounds	1S/C10H10N2O/c11-10(13)5-7-6-12-9-4-2-1-3-8(7)9/h1-4,6,12H,5H2,(H2,11,13)	37	51.02267:349 51.03386:14 57.94304:161 57.94837:40 63.30337:19 63.30949:16 72.93767:387 72.9883:8 74.08312:9 77.03877:4293 77.04547:32 77.05302:62 77.05804:105 77.07428:36 77.0837:59 77.08816:17 77.092:19 77.09753:8 77.14011:30 77.16706:18 77.19418:19 77.22934:18 77.88282:11 77.88963:9 79.60254:8 80.13491:12 82.49737:8 84.95883:343 84.9786:8 85.0048:9 86.54483:17 89.03762:308 89.04982:12 89.05798:…		95	345	106	89	226	831	1506	388	803	1532	771	612	557	4291	1049	1794	453	860	257	2018	507	680	1540	347	697	353	349	28588	137	913	431	1007	540	512	434	87	157	356
ESI+	RP	4.67	146.0602	[M+H]+	1H-Indole-3-carboxaldehyde	2	Other organic compounds	1S/C9H7NO/c11-6-7-5-10-9-4-2-1-3-8(7)9/h1-6,10H	11	60.3818:9 62.0326:46 69.07199:7 69.07929:10 69.16477:14 69.17703:11 71.0634:8 72.05523:8 74.26036:9 75.32257:23 77.09909:9 79.38144:19 83.91655:12 84.63995:11 89.08109:120 89.08824:42 91.05387:163 91.06493:25 91.28215:28 100.42599:12 100.95765:89 100.96364:16 105.01223:150 105.03217:12 109.01109:9 113.84916:7 117.05564:246 117.08194:11 118.06533:5799 118.07146:371 118.08346:82 118.09152:163 118.1…		1574	1826	40263	38073	29859	49803	36357	16235	45572	22762	24874	10263	33504	36347	29865	61431	57177	46703	41537	51296	21016	51781	81810	31929	35676	20995	15524	21303	10634	14386	11979	24732	16320	11143	16631	31318	12339	7298
ESI+	HILIC	2.64	269.0895	[M+H]+	Inosine	1	Other organic compounds	1S/C10H12N4O5/c15-1-4-6(16)7(17)10(19-4)14-3-13-5-8(14)11-2-12-9(5)18/h2-4,6-7,10,15-17H,1H2,(H,11,12,18)/t4-,6-,7-,10-/m1/s1	131	67.05436:86 80.04959:182 82.03923:146 82.06637:134 94.06528:140 95.04206:106 96.08316:126 97.0291:124 98.06239:132 98.98317:68 110.03617:166 110.06068:104 112.08909:102 113.10673:106 119.0361:200 133.0513:104 135.04343:144 137.04536:3348 137.22636:42 137.38997:50 137.979:60 138.04932:174 138.14386:72 151.12801:128 165.13496:88 166.11836:176 167.04221:86 228.1488:106		124	231	101340	73253	44324	76189	123791	65925	189417	13966	176259	186379	83810	5061	32498	4190	3107	2230	84	293524	24944	31160	200099	63495	1003	981	485	970	97	566	323	810	1038	720	831	651	16893	214
ESI+	RP	1.39	284.0991	[M+H]+	Crotonoside	2	Other organic compounds	1S/C10H13N5O5/c11-7-4-8(14-10(19)13-7)15(2-12-4)9-6(18)5(17)3(1-16)20-9/h2-3,5-6,9,16-18H,1H2,(H3,11,13,14,19)	138	54.20054:8 55.01831:118 55.02489:11 55.02922:335 55.03169:109 55.03872:33 55.04076:20 55.04515:18 55.06792:9 55.07436:12 55.10764:9 56.54827:9 57.85983:11 66.40513:12 79.75472:9 80.02343:193 80.04101:9 82.03955:193 82.99192:7 90.05578:8 93.00706:275 93.02121:19 93.02815:12 99.68738:9 100.0741:210 100.08883:12 100.09881:9 100.12608:9 102.39311:11 107.03365:93 107.46532:67 107.4755:19 109.04944:157…		109325	11254	457940	203840	235722	189004	316645	175945	271234	332145	635753	506900	362727	771696	857130	62510	39239	75843	5663	779555	333743	244853	698889	229817	90590	75802	38017	6095	47	97258	10259	8853	29261	6636	11972	10104	140180	5562
ESI+	RP	4.42	465.1031	[M+H]+	Quercetin-hexoside	2	Flavonoids	1S/C21H20O12/c22-6-13-15(27)17(29)18(30)21(32-13)33-20-16(28)14-11(26)4-8(23)5-12(14)31-19(20)7-1-2-9(24)10(25)3-7/h1-5,13,15,17-18,21-27,29-30H,6H2/t13-,15-,17+,18-,21+/m1/s1	79	52.44117:14 63.3866:14 68.99608:73 69.00341:16 70.06455:207 70.08233:20 72.95458:12 85.02779:879 85.04197:22 85.04952:19 85.07454:12 85.0779:12 85.0839:14 100.5459:9 107.67628:12 109.16606:44 109.17268:33 109.23222:9 109.56528:40 109.57312:26 110.97638:165 110.99403:9 111.00656:638 111.03101:31 111.04424:7 111.04845:14 111.05773:19 111.0685:16 114.2154:9 138.39018:18 138.47174:8 149.02223:23 150.…		342	149	238	92	2301	348	163	161	54218	79	151573	137	269976	37584	83040	847	242	391	101	460	747	52442	5636	178	308	127	184	86	291	91	99	162	10053	209	71	315	234	399
ESI−	RP	4.93	461.0721	[M-H]-	Kaempferol-glucuronide	2	Flavonoids	1/C21H18O12/c22-8-3-1-7(2-4-8)17-18(13(25)12-10(24)5-9(23)6-11(12)31-17)32-21-16(28)14(26)15(27)19(33-21)20(29)30/h1-6,14-16,19,21-24,26-28H,(H,29,30)/t14-,15-,16+,19-,21+/s2	73	50.24229:66 50.24615:69 50.25271:14 63.81845:45 64.95239:48 65.22107:14 65.38244:9 66.48753:12 67.00207:85 67.00967:11 75.48955:21 79.74896:45 79.7559:11 83.30538:29 85.029:208 85.04411:9 85.04903:10 85.34183:56 85.34958:17 85.3561:8 87.00795:358 87.01375:232 87.02258:25 87.05596:12 88.69963:14 93.69796:15 93.70303:18 95.23068:52 95.23696:29 96.59052:12 96.59387:8 97.46647:191 98.33433:8 98.73623…		417	82	109	499	794	193035	94	0	1781	74	178	0	185	548192	212	165	87	181	190	143	561	150685	145	123	338	137	1207	83	219	254	112	215	136294	103	76	203	83	330
ESI+	RP	2.6	143.0339	[M+H]+	Kojic acid	2	Other organic compounds	1S/C6H6O4/c7-2-4-1-5(8)6(9)3-10-4/h1,3,7,9H,2H2	11	51.54473:17 53.68695:7 60.98537:17 60.9889:11 61.42934:39 61.434:17 66.52935:15 69.03348:583 69.03976:106 69.04588:20 69.05224:16 69.07663:17 69.08622:9 69.15805:17 69.18402:7 82.90164:8 102.39815:27 112.97556:79 112.98208:35 136.08833:8 139.33952:18 142.71971:18 143.03384:7220 143.04179:855 143.05186:151 143.06102:207 143.08467:28 143.09413:113 143.09904:51 143.10512:70 143.11375:26 143.12196:8 …		2964	7758	14644	41143	16621	29705	53630	36231	54117	10322	25993	3374	26459	60947	25214	39773	44673	19575	22865	47029	51652	11363	52234	13598	48908	7052	15776	15211	2655	12771	11114	24890	12838	5221	8003	35342	5259	11545
ESI+	RP	2.77	247.1451	[M+H]+	Lenticin	2	Amino acids, peptides, and analogues	1S/C14H18N2O2/c1-16(2,3)13(14(17)18)8-10-9-15-12-7-5-4-6-11(10)12/h4-7,9,13,15H,8H2,1-3H3/t13-/m0/s1	456	60.08035:2894 60.08584:235 60.0976:89 60.11629:7 60.1198:28 60.12234:29 60.12577:12 60.12874:20 60.13595:28 60.13786:22 60.17076:25 60.17485:16 60.22716:24 60.26417:9 60.47199:65 60.47802:25 60.50243:74 60.89617:39 60.90168:9 61.14766:9 62.65141:10 68.19254:8 91.05416:562 91.06058:127 91.06949:38 91.07468:40 91.10819:8 95.28314:9 97.26304:25 115.60968:30 116.04862:299 117.65137:17 118.06546:1153 …		255	187	1065	210	433	379	790	301	478	449	935	993	797	511	5833	959	620	174	140	7834	415	424	1103	4366	329	169	369	123	412	50	67	234	219	76	460	933	331	97
ESI−	RP	4.21	131.0717	[M-H]-	Leucic acid	2	Amino acids, peptides, and analogues	1S/C6H12O3/c1-4(2)3-5(7)6(8)9/h4-5,7H,3H2,1-2H3,(H,8,9)/t5-/m1/s1	38	52.92101:19 55.70717:9 62.88853:28 67.09287:36 67.37959:36 67.38454:15 67.87013:14 69.80878:24 70.37983:40 70.38611:22 81.01805:21 83.78323:25 85.06605:3078 85.07349:145 85.08321:73 85.08751:48 85.10594:11 85.11366:60 85.12204:15 85.1303:16 85.4563:18 85.46407:8 85.5843:9 85.67804:11 85.7315:9 85.73511:8 85.76183:60 86.17332:18 90.98053:48 92.55335:355 92.59499:11 92.60209:9 98.35979:9 100.03536:…		1694	6296	41493	27546	38447	19596	90991	43304	125617	35262	68706	590781	236476	1172428	66197	64432	118485	52969	479	197833	14202	3153	913363	64315	72652	13115	470442	124829	245009	6855	11547	8068	18505	6110	6255	7820	12097	4824
ESI+	RP	3.62	433.1343	[M+H]+	Licoagroside B	2	Lipids and lipid-like molecules	1S/C18H24O12/c1-8-16(9(19)3-4-27-8)30-17-15(25)14(24)13(23)10(29-17)7-28-12(22)6-18(2,26)5-11(20)21/h3-4,10,13-15,17,23-26H,5-7H2,1-2H3,(H,20,21)	38	53.42102:10 53.87263:8 68.62349:27 81.57459:25 81.57952:12 85.02843:1103 85.03668:66 85.0404:48 85.0504:36 85.07207:16 85.07887:18 85.08431:14 85.11742:18 85.42936:102 85.43451:41 99.04742:49 99.12989:41 99.45168:25 102.78915:12 103.03939:129 104.14256:25 104.14583:22 104.56772:11 107.20918:12 107.88617:11 109.02884:86 109.15883:30 125.88125:74 125.89051:22 126.38406:60 127.03888:14221 127.04684:…		367590	287484	26611	1937	3628	299	1280	1129	540	3166	140923	64828	13971	285710	7204	432174	491643	423247	3251	765772	4879	2211	31274	12332	283980	159797	85998	46294	45518	55782	67616	120787	99769	144970	159958	189032	58842	145378
ESI+	RP	10.22	280.264	[M+H]+	Linoleamide	1	Lipids and lipid-like molecules	1S/C18H33NO/c1-2-3-4-5-6-7-8-9-10-11-12-13-14-15-16-17-18(19)20/h6-7,9-10H,2-5,8,11-17H2,1H3,(H2,19,20)/b7-6-,10-9-	87	55.18469:111 55.27927:25 57.03358:353 57.06925:885 57.08536:43 57.11477:16 58.06423:131 58.08101:11 67.05422:323 67.06251:8 68.72599:11 71.04979:244 71.06052:17 79.05614:131 79.06461:9 79.0727:25 81.07018:609 81.07525:63 81.09005:25 81.1148:17 81.11856:12 81.13455:10 81.23968:9 82.19131:77 82.19758:12 83.08523:373 83.10295:32 84.24886:14 85.09973:175 86.05915:393 86.07458:21 86.1062:16 86.11779:8…		71070	84671	327619	549999	108750	81375	101590	805396	101332	250540	501911	472321	124815	246363	172435	84911	120697	149678	76273	120732	173221	199875	337807	82947	282609	448348	200952	31722	114212	164729	109959	218555	132669	49394	116711	225001	225545	51510
ESI−	RP	6.37	285.0402	[M-H]-	Luteolin	2	Flavonoids	1S/C15H10O6/c16-8-4-11(19)15-12(20)6-13(21-14(15)5-8)7-1-2-9(17)10(18)3-7/h1-6,16-19H	107	53.35513:15 59.83435:9 61.20444:8 61.93976:21 62.31865:12 62.69379:63 66.4514:29 71.46321:25 71.68182:8 71.93368:11 71.94446:35 71.9556:9 72.39458:9 72.77403:39 81.25774:49 81.26468:24 81.77324:53 81.77847:15 81.9899:11 84.99247:28 86.35661:18 86.36197:9 89.51149:31 89.51646:9 90.68976:52 91.32901:24 96.76521:17 118.12225:82 118.12939:44 122.15307:59 122.16017:28 124.35953:113 124.36723:40 128.53…		174	1674	252	786	6909	76062	11224	289	26070	1176	1785	4573	424	1278454	4803	1196	520	1548	182	58175	13420	82983	1272	491	1437	1001	1604	1402	491	221	232	629	37907	1844	10557	1497	1758	1177
ESI−	RP	4.99	447.0931	[M-H]-	Luteolin-glucoside	1	Flavonoids		94	50.21035:33 50.83069:8 55.26297:21 61.05011:21 69.03902:12 73.99249:9 75.8487:69 77.08846:19 78.11896:25 78.21968:9 100.63105:9 104.86006:46 107.92587:103 107.93461:11 108.74864:107 108.75588:25 115.86692:102 119.91069:48 119.91741:22 120.33185:10 133.54893:74 134.41075:10 143.95032:19 158.0253:30 159.9536:15 160.69951:117 160.71046:21 202.61111:19 222.84009:50 243.57939:86 243.58655:53 243.60428…		341	273	427	6339	1562	92024	10722	82	41724	389	3166	132	446	851097	1508	194	95	349	93	89483	10454	166217	217	203	344	164	1345	480	224	99	839	173	125389	380	238	92	989	58
ESI+	HILIC	7.1	147.1139	[M+H]+	Lysine	1	Amino acids, peptides, and analogues	1S/C6H14N2O2/c7-4-2-1-3-5(8)6(9)10/h5H,1-4,7-8H2,(H,9,10)/t5-/m0/s1	280	48.70914:78 53.2709:48 71.00054:56 84.00847:44 84.06709:68 84.08134:27832 84.2076:42 84.44736:64 84.59643:88 84.89508:66 85.06783:96 85.08445:1562 85.33511:46 85.58697:122 85.97459:54 86.99007:48 99.04467:88 101.07062:130 101.1073:1416 102.09082:126 103.82787:68 103.95353:86 104.25559:98 105.95335:180 112.07564:332 114.05095:98 116.07098:78 121.96914:112 122.97151:154 123.8993:94 123.96345:294 12…		237044	141618	416781	272837	482057	262026	543504	230773	650922	230024	838555	316181	928906	702457	1098102	466301	322218	286353	91291	1143830	318888	431920	494708	1168990	648493	170946	80970	46552	17090	80935	58163	95729	128659	113540	139035	134649	49647	97626
ESI−	HILIC	5.48	133.0171	[M-H]-	Malic acid	2	Organic acids and derivatives	1S/C4H6O5/c5-2(4(8)9)1-3(6)7/h2,5H,1H2,(H,6,7)(H,8,9)/t2-/m0/s1	16	45.37809:126 46.13661:200 58.61717:188 61.62249:120 64.53949:140 70.70459:170 71.01725:236 72.99491:120 73.14126:80 87.01038:176 89.02763:280 96.01719:44 96.9944:98 99.61666:142 105.81042:206 114.99575:144 115.00537:2486 115.20323:64 116.01001:350 117.68526:42 133.01649:238		205922	88472	56167	21542	19027	38122	57219	769	57574	17572	117266	1979	58553	117096	36557	91301	159888	78258	41593	157895	145992	43113	30675	40821	72964	44093	3922	1830	554	2835	3214	3506	5023	5828	9471	8817	1315	3774
ESI+	RP	5.09	503.1202	[M+H]+	Malonyldaidzein-hexoside	2	Flavonoids	1S/C24H22O12/c25-12-3-1-11(2-4-12)15-9-33-16-7-13(5-6-14(16)20(15)29)35-24-23(32)22(31)21(30)17(36-24)10-34-19(28)8-18(26)27/h1-7,9,17,21-25,30-32H,8,10H2,(H,26,27)	630	54.43871:12 66.5164:11 71.42326:14 75.58296:19 78.42029:12 82.0825:10 82.48288:12 85.39415:9 86.09675:346 86.11916:14 86.14319:14 87.18303:11 88.12424:9 94.82127:11 103.47089:36 103.47923:9 104.34195:9 118.8227:10 120.41922:14 133.08585:174 137.02177:417 137.03973:26 137.08092:9 150.94601:28 153.06834:121 153.62341:15 160.12135:15 170.77786:365 170.80696:21 170.84296:13 175.15913:15 180.14281:61 …		2162378	1046608	32687	3616	31803	3888	8771	2517	7963	9786	421930	1209285	123492	188347	30400	3074371	987116	1857576	21182	1872251	7077	6102	109944	59142	329971	1976877	961350	487890	709147	1645842	892009	895461	1128549	1544813	1663211	998832	860369	1520523
ESI+	RP	4.64	503.1184	[M+H]+	Malonyldaidzein-hexoside isomer	2	Flavonoids	1S/C24H22O12/c25-12-3-1-11(2-4-12)15-9-33-16-7-13(5-6-14(16)20(15)29)35-24-23(32)22(31)21(30)17(36-24)10-34-19(28)8-18(26)27/h1-7,9,17,21-25,30-32H,8,10H2,(H,26,27)	71	60.15071:7 66.82895:9 69.04261:14 78.44718:20 81.68244:11 100.07792:11 102.4587:12 121.79248:85 121.80456:11 122.29492:9 133.02985:288 133.03967:57 133.05098:16 137.02423:211 137.03346:51 137.46675:38 137.47585:16 144.03244:10 145.02528:35 149.02287:421 149.05081:28 149.07265:11 149.08408:13 149.09503:11 152.0601:103 153.06976:488 153.09715:27 153.13818:11 153.14542:20 160.47635:7 162.25758:25 18…		238527	113515	3895	93	4122	913	459	304	1174	571	38385	121137	14365	20532	3137	337480	107885	196084	3000	218214	2267	536	12256	8104	33612	202838	102174	54159	68337	163614	84407	90019	111343	153254	151815	102622	86434	148995
ESI+	RP	5.54	519.1151	[M+H]+	Malonylgenistein-hexoside	2	Flavonoids	1S/C24H22O13/c25-11-3-1-10(2-4-11)13-8-34-15-6-12(5-14(26)19(15)20(13)30)36-24-23(33)22(32)21(31)16(37-24)9-35-18(29)7-17(27)28/h1-6,8,16,21-26,31-33H,7,9H2,(H,27,28)	860	59.55528:9 81.06597:102 87.0071:245 87.02729:16 95.78809:8 99.04305:303 99.06245:9 106.89484:9 107.0482:281 107.86168:16 113.85598:12 149.02222:257 149.04967:13 151.64088:20 153.01826:230 153.02802:46 153.04552:11 153.08592:13 154.15227:50 154.16043:20 154.17181:15 159.02837:56 159.03374:39 159.6481:24 186.99901:8 210.96745:25 215.06969:579 215.08273:22 215.10524:12 215.14442:15 215.23189:24 215.…		3788402	1824985	43802	3558	28907	5173	8700	3450	9941	10047	630049	1978405	246788	254240	36312	4176101	1286732	2337516	28108	2446158	7865	8268	115392	84938	426965	2927127	1384838	709040	1009618	2486939	1476537	1195176	1782206	2271318	2294713	1325570	1371840	2043021
ESI+	RP	5.12	519.1136	[M+H]+	Malonylgenistein-hexoside isomer	2	Flavonoids		98	59.58719:14 60.81186:10 62.32998:9 104.78119:9 111.29671:8 149.71536:10 183.80898:8 194.11398:19 199.23804:8 260.06943:15 268.85419:11 269.61737:59 271.06009:4803 271.06885:822 271.09409:119 271.1011:96 271.13351:34 271.13998:46 271.14694:76 271.15677:35 271.16644:25 271.18054:17 271.18658:11 271.2038:24 271.25375:43 271.29745:49 271.30612:19 271.3566:100 271.36676:9 271.38092:37 271.44263:23 271…		313773	181043	3201	256	3523	779	333	98	627	1064	43038	136655	21641	21615	4654	481374	129841	175610	1316	207801	682	393	11352	9492	37205	221842	102424	57583	75672	176477	100087	103811	132409	174957	149360	100207	118870	147476
ESI+	HILIC	3.2	533.1295	[M+H]+	Malonylglycitein-hexoside	2	Flavonoids	1S/C25H24O13/c1-34-16-6-13-15(35-9-14(21(13)30)11-2-4-12(26)5-3-11)7-17(16)37-25-24(33)23(32)22(31)18(38-25)10-36-20(29)8-19(27)28/h2-7,9,18,22-26,31-33H,8,10H2,1H3,(H,27,28)/t18-,22-,23+,24-,25-/m1/s1	207	55.82553:16 64.48071:134 88.21866:16 95.08702:96 130.00336:16 180.02194:18 191.27939:80 200.13365:40 236.10806:64 238.50485:16 246.78035:58 246.79314:86 270.05264:106 280.82196:78 284.83746:34 284.85477:24 284.87085:88 284.9689:64 284.99008:84 285.01532:36 285.07672:21060 285.12064:22 285.20508:58 285.24268:34 285.66663:22 285.73007:34 285.75424:60 285.81519:56 285.87625:30 285.98502:38 285.99817…		196402	144537	2250	886	8448	0	691	1121	0	2602	52960	315735	10005	27088	5309	19401	27529	58941	949	103273	2978	2866	3437	9959	48433	95914	32771	193405	250219	57811	95311	386635	601195	314308	368036	204872	960596	241600
ESI+	RP	2.58	127.0394	[M+H]+	Maltol	2	Other organic compounds	1S/C6H6O3/c1-4-6(8)5(7)2-3-9-4/h2-3,8H,1H3	91	53.03817:788 53.05082:17 53.05534:35 53.06921:17 53.07423:20 53.08246:21 53.09175:14 53.23571:64 53.25191:9 53.5943:9 53.60061:12 53.60418:10 55.01808:8 55.18911:12 67.50002:44 68.99725:57 69.00433:16 71.04713:22 71.05312:14 81.0324:256 81.05306:17 81.07096:11 87.00725:118 87.01511:24 94.17689:12 109.02842:302 109.05282:11 109.24595:11 109.32641:11 127.03943:1935 127.05196:65 127.05604:45 127.059…		377242	292167	279598	69832	158509	119519	157242	43351	128654	376035	937485	124295	670735	2458832	129895	1860131	2740531	2314992	79837	2987387	192786	79126	559258	149993	2573781	770210	322382	500332	205069	168581	470024	1055464	574831	851093	832500	2382042	150608	936101
ESI+	HILIC	4.34	150.0588	[M+H]+	Methionine	1	Amino acids, peptides, and analogues	1S/C5H11NO2S/c1-9-3-2-4(6)5(7)8/h4H,2-3,6H2,1H3,(H,7,8)/t4-/m0/s1	70	87.02569:144 102.05325:192 102.72126:56 104.05206:1516 105.0343:128 105.05888:104 107.70483:54 133.03104:1256 134.03281:164 149.02484:240 149.51852:90 150.02594:284 150.05762:1074 150.11227:166		210281	169953	21094	6563504	139795	36668	150476	53164	184161	16019	52396	118261	259614	30344	236110	89240	44560	55258	1630	404882	24549	56491	46366	387458	55779	29724	5292	1984	496	3889	3159	4564	6253	10004	15884	10520	8635	10178
ESI−	RP	3.66	210.0771	[M-H]-	Methoxytyrosine	2	Amino acids, peptides, and analogues	1S/C10H13NO4/c1-15-9-5-6(2-3-8(9)12)4-7(11)10(13)14/h2-3,5,7,12H,4,11H2,1H3,(H,13,14)	83	53.61216:17 53.94405:12 56.16042:60 56.33248:8 57.82473:12 62.29338:41 66.43102:9 68.29518:65 68.30146:22 70.77761:28 70.78078:39 70.7861:17 76.77893:25 80.65825:12 81.8518:11 81.85581:28 82.32389:25 82.32968:17 84.85235:68 85.34305:70 86.37949:43 86.38768:12 86.40472:14 94.03019:291 94.0466:21 94.07969:12 94.99698:35 95.00091:34 96.00351:129 96.01143:32 96.02039:11 97.2097:12 98.57829:74 98.5834…		113	91	3172	2200	5491	11676	72960	3123	137042	4025	5796	6625	8703	37595	32948	2198	7437	1979	226	13476	93328	3101	5281	1101	5681	80	161	70	69	86	76	1063	410	149	3671	3728	297	223
ESI+	RP	2.14	282.1198	[M+H]+	Methyladenosine	1	Other organic compounds	1S/C11H15N5O4/c1-15-3-14-10-6(9(15)12)13-4-16(10)11-8(19)7(18)5(2-17)20-11/h3-5,7-8,11-12,17-19H,2H2,1H3/t5-,7-,8-,11-/m1/s1	20	57.03422:406 57.0453:30 99.45466:11 104.03882:8 106.0395:9 106.06637:11 106.41083:11 116.07072:154 116.08885:8 129.5966:12 137.07951:250 148.19067:15 150.07774:7738 150.08682:391 150.09337:92 150.09769:70 150.10515:160 150.12706:44 150.12965:32 150.14034:66 150.15234:47 150.16724:17 150.17041:11 150.19202:18 150.25475:88 150.26279:50 150.27457:15 150.28558:16 150.28967:11 150.29984:89 150.30928:1…		81	220	20497	7537	15067	15767	30583	15413	57881	6940	43694	25933	16379	109991	39498	5780	14028	8714	1144	120508	11193	10695	39952	35163	11002	5116	2949	1383	118	4925	689	2788	4351	1760	7524	3223	10508	1062
ESI+	RP	1.29	429.1367	[M+Na]+	Morroniside	2	Lipids and lipid-like molecules	1S/C17H26O11/c1-6-11-7(3-10(19)26-6)8(15(23)24-2)5-25-16(11)28-17-14(22)13(21)12(20)9(4-18)27-17/h5-7,9-14,16-22H,3-4H2,1-2H3/t6-,7+,9+,10+,11+,12+,13-,14+,16-,17-/m0/s1	14	56.00117:9 63.50053:11 86.52661:12 93.91875:9 95.62607:14 101.4826:9 101.81482:10 116.43805:11 119.66277:11 123.14142:21 126.97456:13 130.41194:8 152.0582:221 152.12917:11 153.91438:7 155.703:8 173.24483:11 175.34148:12 177.77477:10 179.30312:12 183.07652:117 191.4183:8 197.10736:20 198.5887:16 204.41348:14 205.01118:15 205.53706:20 207.94711:11 211.33728:10 218.59023:16 220.10622:18 221.55304:16…		55	103	230	776	179	421	442	391	369	257	336	232	1430	451	384	231	74	61	48	767	637	128	568	274	325	103	99	88	87	139	55	91	133	88	149	59	70	0
ESI+	RP	9.09	159.117	[M+Na]+	Myrcene	2	Lipids and lipid-like molecules	1S/C10H16/c1-5-10(4)8-6-7-9(2)3/h5,7H,1,4,6,8H2,2-3H3	15	55.16932:34 55.21131:46 55.22679:12 70.23469:19 71.52805:28 80.96503:24 80.96972:8 83.02788:20 91.05425:1071 91.07152:9 91.07839:16 91.10243:24 91.34839:16 91.35198:12 91.35707:12 92.08698:30 115.05295:52 115.06103:22 116.06322:415 116.06972:51 116.08265:14 116.08942:15 117.06971:1809 117.07821:72 117.09016:72 117.09376:42 117.09726:9 117.12241:32 117.12807:16 117.13229:17 117.21816:20 117.77146:…		38215	24085	25476	27154	26336	37406	37239	29548	35343	22990	32966	37844	36649	30773	36090	34482	28166	31622	34595	27137	33507	29569	30667	35566	41683	25056	38110	30839	42734	34424	39397	29742	38964	25920	35057	28850	30224	31159
ESI+	RP	7.52	228.1966	[M+H]+	Myristic acid	1	Lipids and lipid-like molecules	1S/C14H28O2/c1-2-3-4-5-6-7-8-9-10-11-12-13-14(15)16/h2-13H2,1H3,(H,15,16)	85	55.0539:412 55.06924:36 55.09052:36 55.10788:9 55.40626:30 62.18237:12 69.06898:1072 69.07702:72 69.0851:17 69.08832:17 69.11181:22 69.1202:18 69.12889:33 69.13448:12 69.54092:27 71.04917:709 71.06812:32 71.09322:16 71.09704:16 71.10955:9 71.11914:8 71.28468:54 79.05509:537 79.05879:57 79.07726:33 80.3346:11 80.69738:52 80.7045:9 81.07024:925 81.08383:61 81.09045:52 81.11655:27 83.08532:1436 83.0…		356190	279548	191457	436090	126783	179446	162010	517751	154409	249692	652606	375082	338624	160450	453628	236783	177727	262354	312967	208360	268546	303837	223318	461326	416493	391892	325586	238092	336260	298194	370562	198977	301383	171224	373815	197252	273027	297641
ESI+	HILIC	6.75	189.1607	[M+H]+	N-6-Trimethyllysine	1	Amino acids, peptides, and analogues	1S/C9H20N2O2/c1-11(2,3)7-5-4-6-8(10)9(12)13/h8H,4-7,10H2,1-3H3/t8-/m0/s1	477	47.26933:186 60.08007:158 67.05524:266 69.06903:106 70.06483:2056 72.07849:112 72.48687:98 74.02322:322 74.07124:1044 75.02108:96 82.0647:70 84.002:48 84.02014:70 84.04282:52 84.0803:21340 84.75854:94 84.89009:60 84.90509:98 85.06266:322 85.08302:1058 85.79306:46 85.82575:68 86.09523:296 87.73596:82 88.22324:60 89.59409:68 102.09097:398 103.19231:100 112.07433:154 112.08445:130 115.08591:52 116.0…		587241	357694	268250	263711	740118	492219	1116126	75937	1798130	170801	399719	546099	596974	1345104	937239	534689	470215	374214	139010	1317529	1840673	354657	552146	777961	421726	83201	60426	45031	33300	49407	35451	66126	62014	51651	86440	73818	33752	42027
ESI−	RP	6.24	271.0612	[M-H]-	Naringenin	2	Flavonoids	1S/C15H12O5/c16-9-3-1-8(2-4-9)13-7-12(19)15-11(18)5-10(17)6-14(15)20-13/h1-6,13,16-18H,7H2/t13-/m0/s1	126	51.74416:12 53.80972:14 54.38186:36 55.24613:18 55.24915:14 61.17072:14 61.39077:82 61.39807:18 62.07321:97 62.07932:26 63.34778:9 71.36031:15 81.75287:59 82.66762:9 82.72729:60 82.73233:19 83.71403:38 89.63179:223 89.65239:17 93.03454:1125 93.05302:22 93.0574:44 93.08084:10 93.08512:17 93.09106:12 94.54313:59 94.55124:36 107.01422:145 110.81976:29 111.11685:14 117.56173:20 117.56589:19 119.05073…		33806	26239	5701	8671	8609	129529	86330	2421	32683	4597	102321	140584	53564	561805	14853	148788	248052	158479	323	339820	487834	178762	13157	7825	129975	410190	317735	331874	458606	325985	316810	255569	426151	366522	279598	259376	488897	211927
ESI−	RP	4.58	433.1135	[M-H]-	Naringenin-glucoside	2	Flavonoids	1/C21H22O10/c22-8-16-18(26)19(27)20(28)21(31-16)29-11-3-1-9(2-4-11)14-7-13(25)17-12(24)5-10(23)6-15(17)30-14/h1-6,14,16,18-24,26-28H,7-8H2	34	52.23967:28 52.27638:14 55.83695:163 55.84105:60 55.87286:12 58.18122:15 58.60518:26 58.60966:17 58.73253:82 58.73847:17 58.83247:172 58.83719:99 60.87411:43 60.8783:29 65.21482:14 72.41158:12 82.05901:16 83.46942:9 83.98359:24 83.98676:28 84.20163:9 85.06634:45 86.14673:60 91.86862:15 95.54098:17 96.19174:17 98.34669:102 98.35352:39 100.67322:11 104.86508:78 104.87531:32 106.27196:77 110.24393:1…		257512	225351	6831	3995	6801	3203	17266	979	27247	4029	71363	70256	15972	151354	6562	177222	209395	244502	670	290501	33195	10110	19796	11667	176421	107120	66618	54055	55885	111727	79557	109593	99539	99247	99161	113841	69791	84258
ESI+	HILIC	0.74	123.0555	[M+H]+	Niacinamide	1	Alkaloids	1S/C6H6N2O/c7-6(9)5-2-1-3-8-4-5/h1-4H,(H2,7,9)	305	74.661:18 76.70306:150 77.98961:30 78.03397:898 79.03697:98 79.50952:34 80.0258:36 80.04958:3788 80.2565:16 80.44483:44 81.05392:152 82.93932:124 83.06072:1632 84.13069:38 84.30463:56 84.34535:144 96.04455:400 104.91079:60 105.04367:112 105.05711:26 105.09291:104 106.02898:466 107.03416:82 107.05964:214 122.04178:138 122.72033:142 122.99717:44 123.01055:84 123.02834:38 123.05535:22032 123.06997:1…		72726	69692	260880	155067	253359	129047	465495	188443	749872	81658	213038	477893	316047	368706	278485	654184	436173	481826	60550	810037	365459	91539	167057	198256	413342	252424	48679	43252	1500	122085	127512	277168	148113	184428	240564	380827	83372	197709
ESI+	HILIC	1.56	124.0404	[M+H]+	Nicotinic acid	2	Alkaloids	1S/C6H5NO2/c8-6(9)5-2-1-3-7-4-5/h1-4H,(H,8,9)	50	66.03496:136 77.96793:50 78.03584:960 79.03743:182 80.05054:1770 80.73621:40 81.05354:180 81.07004:34 83.06024:352 84.96334:108 93.07026:104 94.43246:16 95.0868:136 96.04481:244 105.06325:98 106.02967:348 106.0468:124 106.67216:80 107.03397:126 110.80906:16 122.02734:152 122.04248:36 122.07056:284 123.05697:100 123.90354:38 123.92751:36 123.95905:46 123.97085:22 123.99682:42 124.00585:98 124.0398…		11120	3744	89786	41807	103425	52102	85744	63396	155202	51343	60864	98487	76622	22977	65112	19388	28175	27854	8603	50413	19497	32252	82019	137903	27614	8847	30188	19141	10013	8631	8165	8894	15700	2874	15406	7710	1552	3178
ESI+	HILIC	7.16	133.0983	[M+H]+	Ornithine	1	Amino acids, peptides, and analogues	1S/C5H12N2O2/c6-3-1-2-4(7)5(8)9/h4H,1-3,6-7H2,(H,8,9)/t4-/m0/s1	86	56.19416:148 68.04929:106 70.0654:4070 71.06738:316 72.08923:138 94.29034:138 97.07627:114 115.08699:1616 115.20297:40 115.67662:78 115.98956:48 116.07021:9200 116.47945:58 116.84362:42 117.07398:470 118.83585:50 119.62578:46 119.9401:42 121.96463:130 123.96429:114 124.12213:44 131.95827:40 132.10423:92 133.09735:2000 133.12059:106		22566	11164	140122	81601	87838	68665	185871	84164	192862	48964	111236	189018	143444	32042	215957	45124	21268	21696	9974	258292	16235	37564	171286	296198	42318	6085	11141	32980	3201	6441	3301	7858	8968	5967	6944	5733	4781	5405
ESI−	RP	2.37	218.1033	[M-H]-	Pantothenic acid	1	Other organic compounds	1S/C9H17NO5/c1-9(2,5-11)7(14)8(15)10-4-3-6(12)13/h7,11,14H,3-5H2,1-2H3,(H,10,15)(H,12,13)/t7-/m0/s1	153	58.43856:26 58.92155:33 59.56416:22 68.0125:83 71.01292:145 71.02361:18 71.05048:86 71.66289:24 76.85674:70 76.86217:21 77.53943:79 87.90252:31 87.94869:39 87.95397:14 88.04032:4820 88.05522:33 88.0585:58 88.06267:108 88.07968:15 88.08774:41 88.09763:24 88.10351:18 88.10968:17 88.12918:10 88.14189:19 88.14572:31 88.17802:58 88.18591:38 88.19335:10 88.1984:46 88.20808:38 88.21098:62 88.21504:26 88…		146187	81455	34470	26323	21483	17978	62846	45882	113291	38223	124823	92291	77479	215052	105502	386320	339323	326229	421	436239	19322	10683	42617	33647	180197	54232	32816	19028	18978	25724	30405	52799	40052	35867	47749	77361	14784	46717
ESI−	RP	4.25	163.0401	[M-H]-	p-Coumaric acid	1	Phenolic acids and derivatives	1S/C9H8O3/c10-8-4-1-7(2-5-8)3-6-9(11)12/h1-6,10H,(H,11,12)/b6-3+	61	50.06549:49 50.75298:8 52.73773:90 52.74283:29 52.87273:96 52.87857:16 52.98294:43 52.98563:36 52.98963:12 53.50666:8 53.76371:29 54.15702:63 54.1623:29 54.88597:139 54.89967:26 61.06934:14 61.50135:29 61.89237:8 67.46598:28 67.47245:21 68.52049:8 69.06669:26 70.87083:9 70.97525:18 72.93861:117 74.69964:25 75.93739:14 76.58035:66 76.58758:14 78.59566:20 85.38096:12 85.53158:32 85.5393:10 89.8935:…		10595	6465	23151	40593	7299	24110	29096	51801	31672	79997	76701	35674	33149	208185	25241	155196	202305	143265	27265	209728	25792	29526	54752	25763	152975	61670	41808	31249	632	42813	57903	59637	49702	34915	39630	74808	17654	30137
ESI+	RP	6.25	167.1067	[M+H]+	Perillic acid	2	Lipids and lipid-like molecules	1S/C10H14O2/c1-7(2)8-3-5-9(6-4-8)10(11)12/h5,8H,1,3-4,6H2,2H3,(H,11,12)	16	50.05178:12 55.20154:19 55.69826:95 55.70426:17 57.03295:405 57.04935:16 57.06997:9 59.04837:120 59.06118:12 59.06773:9 59.09801:9 69.03265:537 69.05254:19 69.06978:871 69.07552:123 69.08216:64 69.08837:39 69.12833:8 69.13278:14 69.33238:10 69.34399:96 69.36212:9 70.19414:12 71.44045:14 77.13854:19 79.0527:11 80.75508:67 81.06943:1009 81.08215:30 81.08852:33 81.11708:25 81.12446:14 81.44872:8 81.…		6081	3336	3888	6145	3690	3266	6516	3868	4329	9774	3980	6844	8768	8329	5072	6870	1818	8380	6389	3445	60663	4819	12760	5331	5622	4684	1786	4104	8593	2623	5381	3150	4128	3893	8514	7186	3399	3586
ESI+	RP	3.35	295.1308	[M+H]+	Phe-Glu	2	Amino acids, peptides, and analogues	1S/C14H18N2O5/c15-10(8-9-4-2-1-3-5-9)13(19)16-11(14(20)21)6-7-12(17)18/h1-5,10-11H,6-8,15H2,(H,16,19)(H,17,18)(H,20,21)/t10-,11-/m0/s1	670	50.73053:10 56.04914:3333 56.05442:326 56.0622:62 56.06676:70 56.07964:12 56.08785:44 56.09593:14 56.09927:8 56.14419:9 56.30741:17 56.53043:55 56.7327:159 56.73872:44 72.04378:394 72.05776:22 72.06407:22 72.66487:12 72.83811:14 75.16221:56 76.23418:14 77.03813:1276 77.04521:49 77.05387:59 77.05979:19 77.07505:20 77.2132:14 77.31876:8 77.84254:8 77.91456:8 78.23059:36 78.83302:22 78.95121:12 79.0…		343662	70720	648495	366099	387695	532225	437383	54515	611172	316257	7232443	1677336	1071976	9870689	2540813	16618858	12915528	13218215	475469	19589287	2227202	2347553	1861546	853728	8472817	4485182	3037237	1729307	1575580	2396563	2144460	3520700	3181871	3005593	3569701	4349567	1579548	3422412
ESI−	RP	2.06	355.0755	[M-H]-	Phenol esters	3	Phenolic acids and derivatives		51	51.27138:32 51.28046:15 51.58974:156 51.59591:48 52.2381:24 52.24257:21 52.38336:17 54.47913:11 56.29372:14 57.66882:17 58.9582:58 58.96293:35 59.13836:40 62.16372:28 62.16839:14 63.09984:12 63.33431:56 65.56996:22 67.03708:10 67.03964:8 67.08217:15 67.22126:34 68.14452:9 68.21597:36 68.88151:87 68.99562:3929 69.00087:94 69.00395:20 69.00734:34 69.01211:93 69.01477:118 69.02858:9 69.03182:9 69.03…		134494	39197	57815	6418	15177	23200	54349	12171	68458	50443	94614	140288	33119	137062	42091	333402	279189	309879	73841	319485	22332	14050	57539	32662	172803	120826	73227	35293	89	78230	58945	40315	50739	40719	53674	49028	9818	52691
ESI+	RP	2.71	379.0635	[M+Na]+	Phenolic glucosides	3	Phenolic acids and derivatives		18	51.60019:30 59.31035:25 61.67535:12 69.83264:19 73.56433:12 75.30854:19 82.54564:18 86.14654:14 90.40923:7 93.7391:16 113.92959:8 147.0423:507 147.04614:539 147.05074:79 147.06731:21 147.07507:16 147.09439:15 147.10643:15 147.74026:10 148.04597:192 151.50035:15 153.74228:25 168.38449:13 169.02621:316 169.03188:199 169.03802:11 169.04436:21 169.05698:20 174.48822:10 187.29019:10 210.19276:16 215.0…		72152	33151	19017	8293	2588	7894	4589	220	9117	16220	34665	2764	10720	57752	14456	132982	124897	144680	27247	134972	6516	12368	38368	22581	67051	84159	24208	20678	12208	51933	20560	28129	32754	30004	27815	32033	22472	28801
ESI−	RP	3.69	250.0721	[M-H]-	Phenylacetylaspartic acid	2	Amino acids, peptides, and analogues	1S/C12H13NO5/c14-10(6-8-4-2-1-3-5-8)13-9(12(17)18)7-11(15)16/h1-5,9H,6-7H2,(H,13,14)(H,15,16)(H,17,18)	52	51.43087:32 52.34636:8 55.06079:19 56.68156:8 60.3763:9 71.17267:63 72.37595:24 73.75594:32 78.21832:55 83.68204:10 88.03915:408 88.05959:12 88.08528:30 88.44182:12 88.45096:14 88.69234:47 88.72806:14 90.80047:234 90.80722:48 90.81594:14 91.05569:220 91.06018:144 91.51417:45 92.3677:20 93.53634:24 94.33954:11 95.25601:12 95.70754:14 97.30002:29 97.34938:32 97.3592:17 102.65931:9 102.76605:45 102.…		59624	36120	10129	3624	3143	2501	4855	301	2114	2213	65326	16346	9566	128457	9380	216792	236168	191565	11669	162295	6741	5698	20188	10866	125300	80178	31562	20796	16532	27507	34647	59469	50018	52742	57996	65960	31951	59845
ESI+	RP	1.97	166.0884	[M+H]+	Phenylalanine	1	Amino acids, peptides, and analogues	1S/C9H11NO2/c10-8(9(11)12)6-7-4-2-1-3-5-7/h1-5,8H,6,10H2,(H,11,12)/t8-/m0/s1	3682	51.02221:1107 51.02678:398 51.03034:24 51.03372:40 51.03557:25 51.05728:9 51.06366:9 51.07508:12 51.22641:36 51.23141:8 51.2374:12 51.92016:67 51.93108:12 53.20961:107 55.30487:11 56.92143:9 60.87756:32 60.88447:17 61.52676:10 64.82396:19 64.83125:9 65.03878:320 65.07885:14 66.7958:22 67.05559:162 67.06452:14 72.77561:16 74.03208:12 76.80532:92 76.88659:110 76.89415:8 76.90176:11 77.01466:271 77.…		2175747	1687417	1990144	4752126	12076136	5641245	15689591	5891303	18226536	3257801	9508973	10762163	20101862	8809658	19299512	6250329	5488965	4126453	219778	18821496	8559064	6248459	4124309	24893162	7518139	2724773	1201202	930894	807256	1481948	1443133	2071897	2098698	2444450	2296792	2637627	1601135	1853468
ESI+	RP	2.1	122.0972	[M+H]+	Phenylethylamine	2	Other organic compounds	1S/C8H11N/c9-7-6-8-4-2-1-3-5-8/h1-5H,6-7,9H2	109	68.03215:173 68.04118:20 68.04883:11 77.03864:2303 77.05512:64 77.05988:79 77.0842:22 77.09227:25 77.09898:9 77.11342:16 78.09957:136 78.10728:32 78.11863:8 78.89804:16 79.05357:1078 79.0589:113 79.06551:19 79.07253:28 79.076:12 79.09811:11 79.10194:23 79.10359:14 79.10728:11 79.61398:8 81.16158:80 81.16846:17 85.85463:9 94.49406:11 95.20233:19 95.21112:12 96.59164:14 101.01821:20 103.0542:2638 1…		2471	1919	8785	5714	16545	10582	40292	7194	185726	5399	36873	35118	42652	820201	53577	17233	20324	9905	1349	51068	101426	8972	29562	183589	881158	24474	13295	9961	15742	7734	62170	11057	28991	18152	12217	42759	11689	1881
ESI−	RP	4.46	165.056	[M-H]-	Phenyllactic acid	1	Other organic compounds	1S/C9H10O3/c10-8(9(11)12)6-7-4-2-1-3-5-7/h1-5,8,10H,6H2,(H,11,12)	121	52.77747:18 59.51361:22 59.98048:28 61.73974:41 61.74534:21 67.59611:97 67.60314:51 72.99254:871 73.00326:28 73.00816:61 73.02683:32 73.0348:14 73.04412:26 73.27813:34 73.41993:24 74.02236:81 74.03161:28 77.18875:68 78.34335:41 81.26748:19 81.27549:9 83.49561:11 88.60423:36 91.05506:330 91.07208:14 103.0564:1156 103.06125:8 103.06641:52 103.07172:26 103.07435:17 103.07904:48 103.1171:16 103.28377…		831	2515	28906	11600	16261	8385	29155	17274	40530	33681	15574	77211	90722	692542	50723	13493	23899	12151	99	53459	13924	2360	57303	141231	50696	4348	428314	309426	472719	4269	6497	5530	27993	4206	4533	3890	5437	3435
ESI+	RP	8.7	318.3008	[M+H]+	Phytosphingosine	2	Other organic compounds	1S/C18H39NO3/c1-2-3-4-5-6-7-8-9-10-11-12-13-14-17(21)18(22)16(19)15-20/h16-18,20-22H,2-15,19H2,1H3/t16-,17+,18-/m0/s1	194	60.04404:3757 60.04892:320 60.05435:68 60.05733:61 60.06238:98 60.07656:14 60.08186:48 60.08504:43 60.09029:32 60.09386:18 60.09858:18 60.18797:48 60.19228:40 60.28067:25 60.28483:89 60.72187:11 60.9836:11 65.56792:14 70.98016:11 74.23692:56 74.27402:27 84.02317:12 90.35972:27 90.36506:17 123.11546:145 123.13108:8 123.19072:9 156.47684:19 179.10516:376 179.13725:52 221.78116:10 228.27007:16 260.9…		12635	6661	11840	160572	26568	20245	85520	215042	122226	170542	113303	178382	300852	206216	101914	15606	11890	12094	1325	155420	247930	50110	57465	8422	121328	1939	24925	21662	20353	14079	23133	33084	54356	21375	29845	24450	27064	21697
ESI+	HILIC	4.94	130.0875	[M+H]+	Pipecolic acid	1	Amino acids, peptides, and analogues	1/C6H11NO2/c8-6(9)5-3-1-2-4-7-5/h5,7H,1-4H2,(H,8,9)	59	60.56365:56 70.07162:168 71.08566:490 72.04214:140 73.78601:148 74.09636:182 75.7653:78 84.04207:94 84.06151:42 84.08054:21796 84.18763:50 84.31214:108 85.08321:1010 85.12959:44 85.53609:102 85.76847:46 86.09854:228 86.53241:60 94.16521:40 113.13126:48 129.09901:84 129.13911:114 129.17984:160 129.31723:42 129.87117:96 130.08499:45970 130.11642:86 130.15779:2022 130.19728:72 130.26265:48 130.39861…		95493	53293	45116	20025	26894	29653	45992	23017	58592	18195	62392	62214	85981	128612	113202	101081	115083	98575	1231	346660	76078	27025	67002	81886	101516	26136	18882	18577	10967	21168	15376	22154	20729	25619	27533	26335	14025	16618
ESI+	RP	8.08	288.1603	[M+H]+	Piperanine	2	Other organic compounds	1S/C17H21NO3/c19-17(18-10-4-1-5-11-18)7-3-2-6-14-8-9-15-16(12-14)21-13-20-15/h3,7-9,12H,1-2,4-6,10-11,13H2/b7-3+	358	52.44428:11 66.7003:9 69.06873:840 69.07508:110 69.08133:12 69.08686:61 69.09073:8 69.11144:12 69.12992:16 71.58337:31 71.97487:22 80.08693:18 80.31562:10 80.93282:9 84.07975:610 84.0826:267 84.08762:153 84.09531:17 84.10225:20 84.12426:11 84.13187:14 85.3562:126 85.36269:49 85.67525:36 85.68109:8 86.0962:5612 86.1014:239 86.10477:115 86.10921:65 86.11215:64 86.11708:200 86.13419:37 86.13884:17 8…		1253	2058	558	2875	444583	1207854	276400	1360	229590	313976	1029151	1495	1906777	3631229	1016396	993	1356	2455	2339	476347	604518	896610	1057217	1747	2682	2313	6458	2128	806	1470	2421	458	1100	1459	1545	10175	1258	1058
ESI+	HILIC	6.35	86.0971	[M+H]+	Piperidine	2	Other organic compounds	1S/C5H11N/c1-2-4-6-5-3-1/h6H,1-5H2	58	86.09646:494		33365	13442	160987	120008	72724	56921	70224	46889	33869	53993	53352	41730	76573	79671	115286	15601	26516	31418	30817	120592	79614	85970	221332	143065	61689	18382	57070	72736	98174	16567	29112	63185	48559	24154	40286	60369	11594	37366
ESI+	RP	8.17	286.1472	[M+H]+	Piperine	1	Alkaloids	1S/C17H19NO3/c19-17(18-10-4-1-5-11-18)7-3-2-6-14-8-9-15-16(12-14)21-13-20-15/h2-3,6-9,12H,1,4-5,10-11,13H2/b6-2+,7-3+	4365	50.414:14 51.01106:17 51.05817:41 53.4477:56 53.45267:14 55.29146:12 56.04826:207 56.05921:14 56.06543:18 56.0854:8 59.9724:9 63.93177:9 67.05475:155 67.07169:12 69.03421:357 69.04757:12 69.05123:17 69.06982:3182 69.07593:356 69.08371:55 69.08716:63 69.09089:70 69.10474:9 69.11287:60 69.11868:25 69.13426:9 69.14288:7 69.21658:89 69.22231:43 69.23336:14 69.26785:9 69.5096:14 70.68618:19 72.58866:1…		4511	746	18656	14045	11480618	18516727	4769190	4018	5976059	6785758	17842618	11629	27978798	35857338	17869631	4770	2359	1480	9786	8908017	12144913	16970266	19072324	29886	12856	3748	48354	1545	6177	2081	3917	4921	4064	8380	6924	85470	2183	3185
ESI+	RP	9.67	344.2237	[M+H]+	Piperolein B	2	Other organic compounds	1S/C21H29NO3/c23-21(22-14-8-5-9-15-22)11-7-4-2-1-3-6-10-18-12-13-19-20(16-18)25-17-24-19/h6,10,12-13,16H,1-5,7-9,11,14-15,17H2/b10-6+	545	55.05404:453 55.06949:52 55.0903:14 55.10672:12 69.0699:447 69.07601:130 69.08084:19 69.08605:22 69.08875:11 69.1195:18 69.37448:54 69.38029:24 69.45944:16 69.69282:14 70.80148:11 75.02709:282 75.04489:12 75.07162:11 75.10962:8 76.70063:142 81.03385:367 81.04661:33 81.05418:27 81.08962:9 83.94721:23 84.08058:1120 84.08739:165 84.09134:39 84.10259:44 84.12717:14 84.19241:10 84.19864:35 84.69076:54…		3456	1900	2231	2391	400358	1358974	330287	2620	185119	421265	1508283	2775	1856362	4956741	1671519	6657	2629	1977	6403	641939	1103361	997343	1896702	5339	2996	8758	4156	3607	8432	3638	6802	6051	3272	4710	5452	5896	3145	4639
ESI+	RP	7.68	272.1289	[M+H]+	Piperyline	2	Alkaloids	1S/C16H17NO3/c18-16(17-9-3-4-10-17)6-2-1-5-13-7-8-14-15(11-13)20-12-19-14/h1-2,5-8,11H,3-4,9-10,12H2/b5-1+,6-2+	237	55.01811:657 55.02931:22 55.03466:12 55.05444:896 55.06008:90 55.06675:20 55.06921:36 55.07184:18 55.0908:12 55.09981:16 55.54295:88 55.55597:12 55.79592:41 57.69961:12 60.08016:394 60.09249:27 60.11834:11 61.67202:18 61.81712:16 63.07032:18 65.03814:271 65.96041:14 70.06528:422 70.08241:20 70.14035:27 70.43499:36 72.0808:894 72.08827:64 72.09871:36 72.10134:25 72.11153:14 72.26106:94 72.28047:9 …		182	173	1268	133	410629	716115	195457	301	211264	180018	856487	152	1635145	2645022	977030	151	342	354	349	302518	552330	835904	1035239	598	210	229	2051	135	557	243	311	486	529	490	329	2286	209	231
ESI−	RP	2.29	255.0512	[M-H]-	Piscidic acid	2	Other phenolics	1S/C11H12O7/c12-7-3-1-6(2-4-7)5-11(18,10(16)17)8(13)9(14)15/h1-4,8,12-13,18H,5H2,(H,14,15)(H,16,17)	36	52.37828:14 58.00637:229 59.53933:131 60.04468:31 64.39258:9 72.99233:449 72.99875:32 73.00379:28 73.02736:11 73.08668:42 73.1113:95 73.15864:39 75.00908:143 77.86606:11 81.0356:9 86.82338:35 99.729:8 101.69937:34 101.70742:20 107.04889:284 107.06267:11 107.0718:22 107.10568:9 108.30909:21 111.0087:361 111.02737:21 111.0646:19 111.28678:68 111.29409:21 132.56976:49 133.4382:18 145.29814:44 147.04…		273892	174618	8799	3720	18914	9806	4510	568	19534	6677	9601	343	6295	24385	10384	24495	49004	52656	26369	14995	6184	7690	10156	11276	26395	23608	1967	2423	2762	4825	6296	2294	5140	6411	6140	5301	4303	5880
ESI+	RP	9.84	205.1955	[M+H]+	Prespatane	2	Lipids and lipid-like molecules	1S/C15H24/c1-9(2)11-7-8-15(4)12-6-5-10(3)13(12)14(11)15/h10-14H,1,5-8H2,2-4H3/t10-,11+,12+,13-,14+,15-/m0/s1	27	54.08574:11 56.28929:14 57.06949:341 57.10728:17 57.11611:32 57.12252:16 57.1259:9 57.7967:12 67.05538:211 67.06117:83 67.07433:12 81.07018:1556 81.07338:62 81.07708:17 81.08292:12 81.08988:56 81.09837:75 81.1054:11 81.1154:22 81.11942:12 81.13468:14 81.15243:40 81.15786:16 81.99805:14 87.04355:366 87.05617:28 87.06396:17 88.43968:14 93.06912:536 93.08938:22 93.1196:14 93.12614:11 93.88603:121 95…		6523	5741	4242	2682	13676	123438	9762	6085	10939	20724	25501	9679	73402	240305	43066	7744	5550	1224	7963	10261	158401	25890	99509	7351	6624	3432	3627	6888	3954	3237	6598	3456	53450	7388	9188	2998	2506	4518
ESI+	RP	0.61	116.0715	[M+H]+	Proline	1	Amino acids, peptides, and analogues	1S/C5H9NO2/c7-5(8)4-2-1-3-6-4/h4,6H,1-3H2,(H,7,8)	709	51.79774:18 52.09957:25 56.96386:226 56.98335:9 58.60269:34 62.05239:9 67.93298:115 70.06488:3619 70.07262:113 70.07909:20 70.0837:126 70.09896:19 70.10735:60 70.112:14 70.11609:14 70.12481:12 70.1354:12 71.61634:16 74.06007:405 74.07379:12 74.10741:17 81.39507:8 85.91442:17 88.64289:32 93.48854:8 98.05929:173 98.07651:13 98.12192:10 103.54005:8 111.76718:9 116.07011:533 116.08897:59 116.09446:24…		726668	1212636	2766885	1198166	1459415	1285229	1266260	1867267	2482447	612126	1956024	1807242	5529371	2074421	3214603	825060	717791	655760	121248	2899827	857619	1805644	1313888	4910651	1043274	705664	571537	223910	287442	385851	418904	383470	723023	722232	853473	555812	448891	521246
ESI+	HILIC	3.57	144.1023	[M+H]+	Proline betaine	1	Amino acids, peptides, and analogues	1S/C7H13NO2/c1-8(2)5-3-4-6(8)7(9)10/h6H,3-5H2,1-2H3/t6-/m0/s1	610	49.01038:210 55.47441:80 57.12517:168 57.20531:106 57.30307:64 57.60875:98 59.89049:192 60.24234:76 61.56092:144 62.21758:166 67.05699:126 70.77055:80 71.04772:98 80.18068:90 82.06365:148 82.66159:162 83.04826:384 84.08044:2282 85.02788:124 85.03833:148 85.08392:166 85.59741:72 88.03395:182 95.06062:100 95.25096:100 98.09585:286 99.04243:334 99.10179:150 101.07159:344 102.05378:134 102.61016:58 1…		196693	65526	546283	200225	140310	368018	1457667	289168	3061462	203719	203926	288737	212832	976292	350185	989204	439911	381296	964	1701208	694172	69042	182388	121825	442359	74804	41956	19908	16789	40698	37565	72276	152992	37716	50118	65241	30605	45097
ESI+	HILIC	2.31	218.1394	[M+H]+	CAR 3:0	2	Lipids and lipid-like molecules	1S/C10H19NO4/c1-5-10(14)15-8(6-9(12)13)7-11(2,3)4/h8H,5-7H2,1-4H3/t8-/m1/s1	402	60.0814:120 80.94865:96 85.01183:102 85.02718:1208 86.03053:128 90.97735:144 121.78979:42 131.07083:94 144.09987:82 148.97897:104 159.06227:798 185.0479:116 200.07059:106 201.12231:102 202.11478:116 212.02666:104 215.12538:88 216.12148:168 216.19612:78 217.06621:82 217.10387:164 217.76053:46 218.13626:9510 218.20793:90		115	252	3085	2804	4256	3706	9578	3877	9663	1697	2963	12226	10681	2829	10727	419	178	264	267	12105	1543	1073	6079	1431	2302	73	8139	695	1071	1839	383	236	363	296	364	492	162	898
ESI+	RP	2.07	169.0971	[M+H]+	Pyridoxamine	2	Other organic compounds	1S/C8H12N2O2/c1-5-8(12)7(2-9)6(4-11)3-10-5/h3,11-12H,2,4,9H2,1H3	16	52.50578:19 53.99179:9 65.40668:8 66.87168:12 68.98297:81 69.00071:12 69.00372:12 69.70953:17 70.06534:531 70.07168:64 78.67084:20 86.95616:176 86.97151:22 96.71859:9 98.06066:389 98.08081:20 98.15315:8 104.09945:9 109.02741:93 109.03621:24 109.043:11 110.42456:33 110.43184:8 119.207:9 120.07894:79 120.08562:24 121.08235:141 121.09071:56 121.09996:17 121.10802:20 133.46764:11 133.79713:11 136.630…		336	365	356490	45654	155363	63942	110491	49016	206092	70349	19230	131638	314734	55031	282174	18831	25622	17067	22112	254471	10848	45826	123240	516075	44852	3060	11735	15673	2782	3329	5492	22417	9546	3379	3489	26368	2114	5143
ESI+	RP	2.16	227.1032	[M+H]+	PyroGlu-Pro	2	Amino acids, peptides, and analogues	1S/C10H14N2O4/c13-8-4-3-6(11-8)9(14)12-5-1-2-7(12)10(15)16/h6-7H,1-5H2,(H,11,13)(H,15,16)	12	55.37309:38 57.86204:7 58.17181:11 64.36524:9 68.52714:9 69.20765:11 70.06477:757 70.07237:63 70.08262:22 70.09947:9 70.58657:38 70.59342:9 70.62258:81 70.63263:9 73.02935:293 73.04368:11 73.04803:9 73.82475:12 84.04388:640 84.05054:52 84.06489:26 84.17881:34 84.18621:12 84.48764:8 86.11138:9 86.32047:8 91.08348:36 95.38418:9 116.07014:5474 116.07394:486 116.07939:164 116.08686:131 116.09331:150 …		5211	2141	149313	7700	66344	15443	54214	7674	99310	11462	60436	468961	104609	133049	67875	46538	18453	39219	3364	350286	9121	13904	39674	147994	144927	5339	4749	5209	1624	5018	4965	4666	20897	2569	2743	5859	2279	2498
ESI−	RP	4.4	625.1411	[M-H]-	Quercetin-dihexoside	2	Flavonoids	1S/C27H30O17/c28-6-14-17(33)20(36)22(38)26(42-14)41-12-2-1-8(3-10(12)31)24-25(19(35)16-11(32)4-9(30)5-13(16)40-24)44-27-23(39)21(37)18(34)15(7-29)43-27/h1-5,14-15,17-18,20-23,26-34,36-39H,6-7H2/t14-,15-,17-,18-,20+,21+,22-,23-,26-,27+/m1/s1	355	55.79835:9 60.6871:25 66.81513:29 72.06022:11 74.7181:21 86.42502:52 98.21687:9 100.85653:86 118.30118:12 151.36514:16 179.11111:43 183.37004:54 197.29558:9 217.63077:30 217.92662:20 217.93462:9 241.94789:10 256.008:22 256.01993:9 266.19638:11 270.73578:9 272.31543:225 272.32715:76 275.46652:107 275.48001:11 282.66989:25 284.75763:15 299.01825:98 299.02512:105 299.09995:14 300.03119:62 300.37723:…		76	324	138	228	5626	230	673	72	178851	68	556401	814	944508	717	302395	305	1575	300	81	503	2044	108793	17257	126	1160	76	79	155	67	181	200	223	23285	257	86	277	1654	264
ESI−	RP	5.39	463.0881	[M-H]-	Quercetin-hexoside	2	Flavonoids	1/C21H20O12/c22-6-13-15(26)17(28)19(30)21(33-13)32-11-2-1-7(3-9(11)24)20-18(29)16(27)14-10(25)4-8(23)5-12(14)31-20/h1-5,13,15,17,19,21-26,28-30H,6H2/t13-,15-,17+,19-,21-/s2	224	50.16804:24 50.61903:31 51.29658:66 51.30092:18 51.56121:90 51.56665:41 51.5776:16 52.5888:36 52.59276:14 53.0541:12 53.4024:14 53.40554:12 56.925:14 56.92964:17 57.39224:9 58.67086:10 60.41701:22 60.42013:29 62.66783:39 62.95664:12 63.40255:240 63.6134:283 63.6184:87 63.63271:8 63.64827:8 63.66197:9 64.06898:25 64.68868:14 64.69656:9 64.9491:143 65.0039:362 65.01913:24 65.02468:11 66.50671:14 66…		7608	8336	792	2291	28750	533	10238	135	442909	539	680776	3336	907847	6878	439872	3303	14151	8457	1432	13062	1591	107411	31064	800	11939	3422	1631	4006	3049	8325	1954	9856	67088	1835	2282	1307	3721	3395
ESI+	RP	4.18	377.1457	[M+H]+	Riboflavin	1	Other organic compounds	1S/C17H20N4O6/c1-7-3-9-10(4-8(7)2)21(5-11(23)14(25)12(24)6-22)15-13(18-9)16(26)20-17(27)19-15/h3-4,11-12,14,22-25H,5-6H2,1-2H3,(H,20,26,27)/t11-,12+,14-/m0/s1	14	50.78324:19 53.46599:67 53.47224:8 57.03306:424 69.03309:969 69.04786:8 69.06832:11 69.07574:18 71.01157:19 71.04776:194 71.06273:17 71.09728:9 72.05808:18 75.04391:100 75.04865:85 75.05714:11 75.06459:12 75.22114:8 78.08486:8 78.34229:14 87.10109:12 89.40048:27 89.72361:7 91.03982:233 99.04412:562 99.05014:81 99.05887:33 99.06744:9 99.09436:17 113.65512:16 115.53667:12 119.647:18 127.67484:35 13…		10045	5262	9577	14061	19651	9867	36192	16906	46105	5970	9358	99263	71680	36886	27877	4416	7541	4543	513	29159	15598	9507	12451	46912	4934	4813	6459	5796	576	7653	3064	5623	4813	3432	2990	4229	5950	1317
ESI−	RP	5.31	359.0776	[M-H]-	Rosmarinic acid	1	Phenolic acids and derivatives	1S/C18H16O8/c19-12-4-1-10(7-14(12)21)3-6-17(23)26-16(18(24)25)9-11-2-5-13(20)15(22)8-11/h1-8,16,19-22H,9H2,(H,24,25)/b6-3+/t16-/m1/s1	332	72.99257:1526 72.99806:32 73.00511:15 73.01252:46 73.027:19 73.04163:12 73.22605:18 73.23147:15 73.52429:28 78.29621:9 79.00154:15 85.83646:25 89.19775:48 91.93814:9 92.34992:95 95.04949:60 95.05704:14 97.00329:104 97.01083:34 97.92291:16 97.92614:17 98.06961:12 98.37442:43 98.38044:15 99.35616:27 123.04456:611 123.05427:32 123.06456:18 123.07244:25 123.09009:17 123.10448:12 123.31755:60 133.0283…		96	156	266	169	118	1156119	149	81	53611	106	294	274	449	1549492	560	295	144	90	221	930	7819	881774	213	151	79	155	759	66	158	216	74	95	650834	1905	113	87	68	72
ESI−	RP	5.05	609.1456	[M-H]-	Quercetin-rutinoside	1	Flavonoids	1S/C27H30O16/c1-8-17(32)20(35)22(37)26(40-8)39-7-15-18(33)21(36)23(38)27(42-15)43-25-19(34)16-13(31)5-10(28)6-14(16)41-24(25)9-2-3-11(29)12(30)4-9/h2-6,8,15,17-18,20-23,26-33,35-38H,7H2,1H3/t8-,15+,17-,18+,20+,21-,22+,23+,26+,27-/m0/s1	87	56.19095:107 59.62562:14 64.51943:16 66.16674:8 69.72146:34 69.72667:8 70.0871:8 71.44429:10 71.85138:9 75.33587:68 75.3432:14 76.2509:43 77.70377:9 80.48312:43 80.49034:16 80.83355:31 83.24554:9 83.37662:64 84.58165:19 85.4673:11 85.49204:31 88.42362:180 88.69298:15 91.45946:79 95.11583:9 97.06091:93 97.08174:11 100.72973:46 100.7384:14 102.38958:11 103.98267:363 103.99678:18 104.00549:46 106.64…		1034	1177	978	488	1929	7673	98561	310	10734	8113	7418	1279	448	135672	10728	3765	3089	2071	348	3568	379950	1323	2456	86	1991	7157	753	1278	203	862	1237	1270	164054	2144	1134	4120	2448	1505
ESI−	RP	5.21	137.0244	[M-H]-	Salicylic acid	1	Phenolic acids and derivatives	1S/C7H6O3/c8-6-4-2-1-3-5(6)7(9)10/h1-4,8H,(H,9,10)	32	52.98886:11 53.16976:29 55.13835:11 56.21864:14 56.2213:16 57.51873:22 57.52346:12 59.69627:93 62.96595:25 67.43275:10 67.95787:17 68.14832:26 69.74411:74 69.75068:36 73.47616:89 73.48006:55 73.49881:15 76.95726:36 76.96324:12 78.69195:17 79.47525:14 88.68177:8 93.03455:3421 93.04137:98 93.04701:32 93.05233:75 93.05736:66 93.07489:21 93.0825:56 93.09178:26 93.11354:14 93.22102:21 93.24601:12 93.2…		6003	5953	14796	8385	9861	17861	20073	8187	18498	6507	28882	26506	37436	113078	15485	22469	82377	70820	1340	73465	18698	7990	17391	17210	63037	16887	2638	32014	18704	19197	11957	14185	20993	9256	27728	15992	10079	10841
ESI+	HILIC	2.04	180.1028	[M+H]+	Salsolinol	2	Other organic compounds	1S/C10H13NO2/c1-6-8-5-10(13)9(12)4-7(8)2-3-11-6/h4-6,11-13H,2-3H2,1H3/t6-/m0/s1	50	87.04338:178 97.07471:108 98.98357:128 107.01733:96 107.08359:162 109.07266:122 115.05181:112 117.0678:508 117.1576:48 119.04815:248 122.07996:82 133.06355:158 134.06276:112 135.0787:64 137.05882:206 137.09384:132 138.01472:42 145.06265:958 146.0667:228 148.05084:84 149.04855:68 151.07906:162 163.0746:1120 163.11916:130 163.83794:44 169.1727:64 178.14857:124 179.11899:88 180.10049:516 180.233:40		932	687	52462	857	9635	10755	21899	1293	19574	517	747549	2804	82040	468897	159575	1510	1305	1379	863	79118	48601	84625	186002	3637	18994	2072	1101	1748	882	509	634	709	1362	721	2232	527	402	464
ESI−	RP	4.96	521.1293	[M-H]-	Salviaflaside	2	Other phenolics	1S/C24H26O13/c25-10-18-20(30)21(31)22(32)24(37-18)36-16-8-11(1-5-14(16)27)3-6-19(29)35-17(23(33)34)9-12-2-4-13(26)15(28)7-12/h1-8,17-18,20-22,24-28,30-32H,9-10H2,(H,33,34)/b6-3-	73	51.75798:14 53.13387:12 53.13828:10 53.5193:77 53.73242:9 54.27208:11 54.37895:24 54.81647:12 55.6723:30 58.17467:19 61.02455:240 61.02707:38 61.02999:82 61.62166:24 62.91719:14 64.16763:136 66.41396:46 70.84318:9 72.19479:8 72.48472:25 72.99312:759 73.01223:20 73.09758:18 73.55638:35 73.56388:18 77.53864:25 77.54591:8 77.5868:9 77.78062:21 81.40944:28 81.83789:36 81.8439:11 82.36931:45 82.37491:…		381	242	143	80	358	19322	65	103	869	62	114	1000	668	54556	505	1390	862	935	175	556	2298	190331	401	71	701	929	241	637	484	507	127	582	90419	751	1113	327	76	382
ESI−	RP	7.85	343.0819	[M-H]-	Santin	2	Flavonoids	1S/C18H16O7/c1-22-10-6-4-9(5-7-10)16-18(24-3)15(21)13-12(25-16)8-11(19)17(23-2)14(13)20/h4-8,19-20H,1-3H3	53	53.36231:14 53.59244:64 53.87024:22 56.13582:49 57.62707:9 58.03891:9 60.38915:9 62.21989:31 63.99195:24 63.99667:19 65.20923:78 67.02292:46 68.49474:65 68.95136:38 69.62887:9 70.82627:70 73.45868:8 74.52189:14 74.52795:8 75.15509:12 75.15968:9 76.82913:18 77.03806:18 78.62966:29 79.49801:32 81.29705:60 81.30213:27 81.36745:21 82.10272:22 82.87718:32 82.885:9 84.90184:43 84.90704:17 85.95837:8 86…		128	131	154	874	1230	56923	1516	944	4167	1164	2040	615	358	303492	86	87	281	117	236	105	231	51265	145	160	70	85	294	171	96	94	249	141	63693	640	125	88	230	159
ESI−	RP	8.86	911.5019	[M-H]-	Saponin C47H76O17	3	Saponins		1737	62.57242:49 64.16794:11 75.01242:147 86.38355:12 87.50539:11 90.91574:226 95.83303:9 96.30944:17 104.03474:51 104.04333:26 110.13477:40 113.72276:35 115.00165:74 115.02563:11 122.19542:11 129.03661:51 130.8504:12 134.60522:40 156.73286:44 170.99568:24 171.68398:16 187.39178:17 189.87592:18 192.52258:18 194.76787:15 201.82227:50 201.83025:34 208.77179:12 225.46991:14 230.5239:58 239.88715:16 240.4…		1067544	1343197	342092	197916	373964	140042	106892	12500	203982	173140	1889093	1973084	2297803	6482194	164617	4293094	5709209	5609693	249325	6446950	222107	430604	1094938	564530	7597401	5191695	7841311	8155140	5732107	7125094	6192888	6989721	6788454	5731933	5036718	5948048	4600885	5188898
ESI−	RP	9.17	939.4958	[M-H]-	Saponin C48H76O18	3	Saponins		632	51.28867:9 52.34456:14 52.34924:19 53.57481:47 53.62568:12 53.73631:8 55.16153:22 55.1653:15 55.76704:57 58.07013:12 59.01325:35 59.01665:46 59.246:12 59.70463:14 60.08382:10 60.08679:21 60.26662:11 60.35092:35 60.47519:8 62.17804:12 62.32525:8 67.36531:14 69.26007:14 70.8715:35 70.87596:19 71.84237:8 72.11314:9 72.31336:106 72.33216:9 74.49811:45 76.34826:29 76.35595:9 77.02545:8 79.48601:28 79.…		425289	698250	7986	5537	11906	2999	5220	1519	5621	2185	106317	635505	331716	201909	5649	1273186	444703	483111	1107	561112	7061	12262	26689	13701	262038	785347	1739819	2394379	1308979	1827541	1366326	1200272	1516327	831963	574088	427593	963320	542997
ESI−	RP	8.9	925.5158	[M-H]-	Saponin C48H78O17	3	Saponins		126	50.51302:340 50.52895:25 52.71898:17 56.01094:38 57.70306:17 57.75356:12 62.58447:28 63.238:42 63.66279:10 66.6207:43 68.12312:11 69.43678:70 69.44268:24 71.61978:53 71.62825:9 74.02549:11 75.16395:10 78.74242:10 78.75068:15 79.07636:8 83.16651:28 83.57044:8 90.80429:18 91.37182:8 96.48198:12 97.72903:17 98.24317:12 100.58083:9 100.78689:49 100.79381:8 103.04053:148 103.06479:11 112.98633:216 113…		13294	24753	5962	2177	5695	2973	3230	280	4960	2900	33394	44011	42363	104887	2072	82964	94494	87258	1628	109634	4412	9724	18899	8864	119050	99470	137238	131174	97769	109917	116025	133661	128207	103850	89275	99112	111039	86710
ESI+	HILIC	4.87	943.5295	[M+H]+	Saponin C48H78O18	2	Saponins		262	71.04852:156 75.04635:120 83.04647:106 85.02852:956 85.60488:54 91.03593:222 104.04153:160 109.09959:98 110.10236:92 111.04381:252 113.05902:82 120.28195:100 123.11346:72 128.03926:122 129.05296:1288 129.06842:46 130.05707:94 137.13058:100 141.01643:334 142.02:98 145.05028:364 147.06421:2292 147.11108:168 150.13348:148 151.14645:156 151.7932:112 152.24515:64 153.0211:132 159.02768:948 161.13081:1…		66908	112744	48803	22404	28585	11893	10108	1627	17531	23422	250102	268922	224887	725403	26085	528818	615674	538272	21175	831504	18807	39878	70898	46789	1026902	633621	800548	1088616	583457	850642	685772	836940	805841	655694	566477	634887	609218	514934
ESI+	RP	8.62	277.1806	[M+H]+	Shogaol	2	Phenolic acids and derivatives		86	53.98402:11 65.48768:21 66.04562:210 71.05026:162 71.81868:136 77.03704:222 77.05061:11 91.05463:126 91.06041:70 91.33931:96 91.3475:19 91.40978:33 93.06798:168 93.07551:56 93.76791:38 93.77242:52 94.04051:1610 94.04494:119 94.05377:46 94.06215:35 94.08973:21 94.09682:14 94.22738:12 94.3791:82 94.77696:42 99.93114:11 104.99195:62 107.04893:271 107.07203:11 109.49114:20 112.42862:19 115.71968:11 1…		5809	5988	7262	10661	40553	19567	4109	6812	5341	8758	8069	5817	424186	8297	10435	4522	4360	2883	2297	4124	864034	4458	141941	2479	4763	10055	14825	6882	8049	5425	9979	5482	6272	4321	4244	3223	9289	5655
ESI+	RP	3.09	310.1654	[M]+	Sinapine	2	Phenolic acids and derivatives	1S/C16H23NO5/c1-17(2,3)8-9-22-15(18)7-6-12-10-13(20-4)16(19)14(11-12)21-5/h6-7,10-11H,8-9H2,1-5H3/p+1	32	52.29441:8 65.22943:11 72.74568:7 74.67275:9 75.93056:11 96.21298:18 96.85171:8 97.5906:12 101.0617:241 101.11275:11 104.55033:8 108.12048:8 109.5343:36 124.45256:12 132.26414:16 134.04379:36 134.06146:9 169.09718:446 169.11264:48 169.12411:21 169.16479:13 169.17409:8 181.68434:10 182.2877:12 191.34708:10 192.73363:8 233.0442:15 249.60371:80 249.61771:16 250.37427:13 250.7242:8 250.9108:135 250.9…		380	448	594	687	1784	9870	5768	221	7154	16767	4796	4007	2642	9257	162938	1997	4311	2441	277	18322	2842	147	1467	1011	3303	456	334	462	186	72	172	193	348	289	52627	1501	175	108
ESI+	RP	8.74	943.5278	[M+H]+	Soyasaponin Bb	2	Saponins	1S/C48H78O18/c1-21-29(52)31(54)35(58)40(61-21)65-37-32(55)30(53)24(19-49)62-41(37)66-38-34(57)33(56)36(39(59)60)64-42(38)63-28-12-13-45(5)25(46(28,6)20-50)11-14-48(8)26(45)10-9-22-23-17-43(2,3)18-27(51)44(23,4)15-16-47(22,48)7/h9,21,23-38,40-42,49-58H,10-20H2,1-8H3,(H,59,60)/t21-,23-,24+,25+,26+,27+,28-,29-,30-,31+,32-,33-,34-,35+,36-,37+,38+,40-,41-,42+,44+,45-,46+,47+,48+/m0/s1	1324	66.29949:17 69.70223:9 72.47727:9 72.72833:17 80.62005:9 81.08422:7 92.78763:12 117.69385:19 128.02702:10 129.0547:388 129.0742:24 129.08073:12 129.11192:17 131.12296:11 147.0647:349 147.07312:120 154.42451:10 163.06123:198 163.08499:22 163.12776:10 163.99519:50 164.52264:22 178.67021:12 219.50079:10 219.66147:12 234.81172:11 236.71236:15 245.18771:181 245.20163:57 245.21548:17 245.24535:17 259.5…		610066	926270	215862	162311	237917	106912	114494	22735	159980	123035	1235419	1769960	1692439	4411652	134062	3591097	4310188	4070613	188553	4995432	172310	342751	601881	389801	5840733	3887824	5871767	6811130	4106723	5378512	4829655	5542998	5355876	4419496	3567179	4208349	4160754	3576585
ESI−	RP	6.93	301.0715	[M-H]-	Sternbin	2	Flavonoids	1S/C16H14O6/c1-21-9-5-12(19)16-13(20)7-14(22-15(16)6-9)8-2-3-10(17)11(18)4-8/h2-6,14,17-19H,7H2,1H3	50	52.90627:35 53.4:8 56.08488:26 56.29914:28 57.27312:12 57.27708:12 57.40172:43 59.33908:17 60.8904:24 66.05253:39 66.5761:51 70.63203:28 70.63784:12 70.81438:19 70.81897:12 73.45074:22 77.43825:86 77.44467:35 85.35838:32 87.64664:49 87.65468:19 90.5031:28 90.66378:82 90.66963:24 92.25238:34 99.22012:10 102.79:14 109.03352:65 109.05641:8 109.34343:205 109.3611:12 112.53768:50 112.54597:14 118.9041…		129	127	138	103	59	908	254	73	131	55	375	86	220	3493	127	188	92	80	303	72	115	2174	183	304	409	111	667	132	260	167	428	188	1486	247	63	245	146	87
ESI−	RP	1.21	117.02	[M-H]-	Succinic acid	1	Organic acids and derivatives	1S/C4H6O4/c5-3(6)1-2-4(7)8/h1-2H2,(H,5,6)(H,7,8)	667	50.72812:108 53.57355:16 54.00532:17 55.01821:46 55.03153:11 55.59743:15 56.74448:14 57.76884:167 57.77418:32 61.35524:8 61.55185:25 61.55634:14 63.62346:29 64.64833:18 64.65335:14 66.48127:136 72.80605:21 73.02934:4223 73.03569:233 73.04402:66 73.04786:123 73.06667:8 73.07219:46 73.07907:27 73.0813:25 73.10181:24 73.1088:11 73.18118:34 73.21817:12 73.42731:17 73.61599:24 73.65412:52 73.7815:70 7…		1431566	866822	1123008	11341830	4355224	733819	2530411	1457435	6594136	607595	856798	2612053	1592214	790720	3410603	754259	516384	397897	37268	1883596	522921	357418	3195796	2619200	468839	520193	659986	542242	449386	374863	294466	454374	380378	391993	450442	683021	220251	411314
ESI−	RP	3.46	305.0704	[M-H]-	Sulfojasmonate	2	Lipids and lipid-like molecules	1S/C12H18O7S/c13-11-6-5-9(8-12(14)15)10(11)4-2-1-3-7-19-20(16,17)18/h1-2,9-10H,3-8H2,(H,14,15)(H,16,17,18)/b2-1+	189	52.75416:11 53.58168:38 57.43014:9 59.01396:513 59.0519:9 59.06488:9 60.58673:74 60.59189:19 64.78123:14 66.78706:41 66.79345:14 74.67494:46 79.11397:14 81.32174:21 82.13591:82 82.14239:15 82.91345:14 82.91966:12 83.88475:8 86.68036:12 88.10498:60 91.69728:12 91.7655:32 94.12506:112 95.07678:8 95.31526:11 96.2685:51 96.95916:375 96.97447:11 96.97763:23 97.25244:21 102.30409:32 107.53389:45 107.53…		1121336	703865	38756	2664	21611	290861	5076	4312	24960	12270	426915	214309	44301	1178273	20122	1643352	1501558	1543038	12421	2577088	6379	249329	123606	68107	1044567	517700	235995	155047	116450	177648	298452	455277	392494	363157	420339	664081	239137	427501
ESI+	RP	3.41	395.1311	[M+Na]+	Syringin	2	Other organic compounds	1S/C17H24O9/c1-23-10-6-9(4-3-5-18)7-11(24-2)16(10)26-17-15(22)14(21)13(20)12(8-19)25-17/h3-4,6-7,12-15,17-22H,5,8H2,1-2H3/b4-3+/t12-,13-,14+,15-,17+/m1/s1	19	52.27645:11 57.82758:8 68.50353:16 71.85888:10 77.41368:8 96.01254:21 99.13178:9 122.87063:19 126.08917:12 128.92543:15 173.85938:12 180.12189:14 185.041:524 185.07391:24 185.11189:16 185.5751:8 231.16705:20 232.07037:995 232.08044:34 232.09721:37 232.10262:27 232.15062:20 232.51318:32 232.63541:10 232.7504:17 233.0789:1948 233.08928:165 233.09662:18 233.10175:34 233.10986:96 233.11641:18 233.156…		16928	10177	2174	208	2415	126790	5371	1069	29918	1124	12372	2578	8830	10810	6269	71698	44966	29215	145	30453	8662	2959	2043	1735	27537	6040	3256	2180	859	2682	3724	6086	6622	3710	3980	9836	2799	4758
ESI−	RP	2.62	109.0295	[M-H]-	Tannic acid	2	Other phenolics	1S/C76H52O46/c77-32-1-22(2-33(78)53(32)92)67(103)113-47-16-27(11-42(87)58(47)97)66(102)112-21-52-63(119-72(108)28-12-43(88)59(98)48(17-28)114-68(104)23-3-34(79)54(93)35(80)4-23)64(120-73(109)29-13-44(89)60(99)49(18-29)115-69(105)24-5-36(81)55(94)37(82)6-24)65(121-74(110)30-14-45(90)61(100)50(19-30)116-70(106)25-7-38(83)56(95)39(84)8-25)76(118-52)122-75(111)31-15-46(91)62(101)51(20-31)117-71(107)2…	275	53.52158:11 55.16883:12 55.17354:14 56.32922:35 57.62553:14 58.11304:35 58.11794:11 58.12404:8 58.54433:120 60.66801:53 60.67222:26 62.41293:32 65.54445:12 71.25805:16 71.44036:15 77.09761:26 77.38376:17 81.03429:257 81.05359:17 83.087:9 83.67421:39 85.53943:31 86.50862:80 86.51531:25 86.91613:40 89.44139:21 89.70406:14 91.02012:87 91.02684:31 99.65116:12 99.72368:12 100.97161:137 102.23929:36 10…		74	234	4631	1430	812	485	180178	1202	1414	981	5611	662	2284	9627	272	167	681	166	126	10525	77256	512	2297	3233	6006	506	438	749661	228	101	160	993	2849	376	64	1471	213	52
ESI+	HILIC	3.86	265.1125	[M]+	Thiamine	1	Other organic compounds	1S/C12H17N4OS/c1-8-11(3-4-17)18-7-16(8)6-10-5-14-9(2)15-12(10)13/h5,7,17H,3-4,6H2,1-2H3,(H2,13,14,15)/q+1	384	47.41238:134 59.14581:126 60.32503:100 80.04858:78 80.7682:168 81.0449:194 101.06202:108 101.07018:160 115.11317:184 116.99478:92 118.08675:490 121.75975:48 121.97878:112 121.9959:64 122.00561:86 122.05193:110 122.0708:77392 122.09974:130 122.12223:68 122.16695:62 122.24199:56 122.3912:42 122.46349:52 122.56142:46 122.63062:64 122.77945:70 122.79993:68 122.98573:44 123.07399:4866 123.16955:94 123…		304344	292141	29964866	423421	218545	134681	926200	540148	699409	430884	635949	1454342	392586	651169	151275	825314	506397	437842	32396	1222169	352478	187092	528298	32254	319192	717921	432914	344928	203359	373492	215609	359246	275460	319010	467990	473032	375554	267610
ESI+	HILIC	5.76	120.0666	[M+H]+	Threonine	1	Amino acids, peptides, and analogues	1S/C4H9NO3/c1-2(6)3(5)4(7)8/h2-3,6H,5H2,1H3,(H,7,8)/t2-,3+/m1/s1	95	74.01987:40 74.06002:6598 74.5878:48 75.05526:84 75.06528:126 75.1794:58 84.0441:720 102.05431:3244 103.05693:260 118.08575:510 118.78193:54 119.09042:120 120.04324:116 120.06534:3216 120.1304:64		19885	12191	15130	20572	42946	20924	68381	18624	107612	12299	59467	38594	82037	35387	118815	14572	13700	13790	2198	113734	46960	27254	20978	124436	30932	5826	4044	781	3415	2980	2062	2553	3838	6015	4238	4631	2874	3626
ESI+	RP	2.21	233.1498	[M+H]+	Thr-Leu	2	Amino acids, peptides, and analogues	1S/C10H20N2O4/c1-5(2)4-7(10(15)16)12-9(14)8(11)6(3)13/h5-8,13H,4,11H2,1-3H3,(H,12,14)(H,15,16)	37	52.14136:14 56.04945:751 56.06112:17 56.06575:12 56.56358:8 58.06534:97 58.07133:19 74.0604:2260 74.06379:321 74.06881:117 74.07387:50 74.07964:59 74.08371:19 74.10312:27 74.10908:19 74.11128:19 74.13067:9 74.58675:22 74.94121:72 74.94862:17 75.84264:12 80.49006:30 82.3463:8 84.04467:571 84.0638:34 84.0818:11 84.10425:9 85.69939:20 86.096:1118 86.10393:28 86.10814:20 86.11703:49 86.141:11 86.1450…		16911	10781	158030	171355	299565	145055	551210	269607	641299	138464	116618	664780	647426	101130	697278	11118	22287	17320	3663	526189	25599	78716	547285	236435	34579	8640	5435	6672	569	6367	9661	12015	9562	10600	8421	11058	5254	6772
ESI−	HILIC	3.35	173.0105	[M-H]-	trans-Aconitic acid	2	Organic acids and derivatives	1S/C6H6O6/c7-4(8)1-3(6(11)12)2-5(9)10/h1H,2H2,(H,7,8)(H,9,10)(H,11,12)/b3-1+	134	48.83899:134 49.28967:130 50.10692:16 51.83266:64 52.23943:60 52.26504:82 52.37687:62 53.11889:70 53.49308:80 54.19219:246 54.49377:66 55.51139:234 58.67575:114 59.58292:210 60.23323:56 60.24089:44 60.50748:22 60.76374:16 61.4968:102 61.85134:146 62.3814:148 64.01757:138 64.89244:230 65.01955:32 67.1406:140 68.51743:16 69.17831:36 69.28877:66 69.42239:60 69.75486:24 70.61227:234 70.99972:210 71.2…		18772	18682	1007	201333	54745	31305	433692	151393	259144	33571	68878	318262	62987	265486	133094	6638	7421	6229	1978	11850	192572	103590	1146	77185	19250	31800	16830	935745	307610	55371	20202	708058	877956	17938	19032	8542	520924	15364
ESI+	HILIC	4.14	138.0558	[M+H]+	Trigonelline	2	Alkaloids	1S/C7H7NO2/c1-8-4-2-3-6(5-8)7(9)10/h2-5H,1H3	17654	45.34618:108 46.72254:98 50.41018:74 51.76529:96 53.98831:198 56.9736:192 57.04685:98 60.20449:16 60.53539:62 65.02637:100 65.0394:1380 66.04675:136 67.04185:264 67.05489:380 67.11218:18 68.05862:134 68.99172:134 69.03262:116 69.7751:146 73.39455:112 77.02753:126 77.03846:438 78.00423:114 78.0342:5302 78.65634:28 78.89295:98 79.02941:120 79.04206:1206 79.29312:120 79.30114:150 79.47409:48 79.5997…		14459941	6565821	1744098	1101319	671920	690514	2459330	1114726	596958	906691	11982245	3465694	1637127	19925290	2144265	32762820	31290668	28498756	774886	32546899	8192138	1100958	3740368	1476278	21716195	12593280	11529680	7222186	6554937	10280857	6494742	10089468	7581774	9729053	13951491	13499907	4006126	9385606
ESI+	HILIC	1.71	76.0765	[M+H]+	Trimethylamine N-oxide	1	Other organic compounds	1S/C3H9NO/c1-4(2,3)5/h1-3H3	4226	76.0742:670		99	245	247	305	158	85	222	155	106	87	181	250	228	222	307	151	247	86	0	664	159	60	288	107	249	137	96	267	187	0	155	0	201	160	93	0	243	92
ESI+	HILIC	1.71	142.1236	[M+H]+	Pseudotropine	2	Alkaloids	1S/C8H15NO/c1-9-6-2-3-7(9)5-8(10)4-6/h6-8,10H,2-5H2,1H3	65	62.92897:132 70.04889:120 77.0399:70 93.06955:162 96.06583:132 98.07219:330 98.09837:104 99.07391:102 99.10171:122 99.57589:54 124.11207:90 131.96274:94 142.09399:184 142.12184:2258 142.38254:68		3099	3409	1280	3253	76108	92700	448299	1785	829839	4536	1992	139219	3539	240124	122626	541	1384	4507	2103	2413	339541	1874	3722	2249	2214	2512	1700	2309	2837	2184	3863	4307	3191	3823	2132	5649	2851	3477
ESI+	RP	2.6	161.1076	[M+H]+	Tryptamine	2	Other organic compounds	1S/C10H12N2/c11-6-5-8-7-12-10-4-2-1-3-9(8)10/h1-4,7,12H,5-6,11H2	66	62.89201:17 64.67305:15 65.03727:383 65.05609:16 65.07816:8 67.92917:22 74.93513:9 77.03894:317 77.06084:27 77.08464:12 80.20027:40 81.33374:8 87.08172:17 89.03968:249 89.22294:89 89.22942:41 90.04604:626 90.05287:267 90.06535:24 90.096:17 91.05321:785 91.06143:119 91.06785:32 91.07331:20 91.10769:16 91.13197:111 91.20166:36 91.21486:12 91.32939:30 91.69592:40 100.95407:24 101.04029:273 101.05289…		128	168	3859	1664	3914	3491	26555	12415	10272	48990	5583	3393	8875	35563	10734	16179	11854	8337	1418	17533	15046	5541	6512	61130	119458	2770	11069	262747	2335629	6742	7435	6050	3499	3098	7807	11719	1722	1210
ESI+	RP	2.62	205.0985	[M+H]+	Tryptophan	1	Other organic compounds	1S/C11H12N2O2/c12-9(11(14)15)5-7-6-13-10-4-2-1-3-8(7)10/h1-4,6,9,13H,5,12H2,(H,14,15)/t9-/m0/s1	626	56.22197:38 60.80515:14 64.5067:7 67.04207:365 67.06334:17 67.08319:16 67.0959:9 67.12096:9 73.16801:12 74.02377:509 74.03545:24 74.04275:40 74.05801:16 74.06989:14 74.08938:12 74.13268:72 74.29738:35 74.31456:18 74.32674:28 74.67906:20 75.16568:59 75.17446:8 75.24984:17 76.21667:8 90.61796:11 91.05363:1145 91.06059:85 91.06655:54 91.07559:83 91.09324:22 91.10166:11 91.11226:17 91.12234:11 91.128…		1948278	2130079	837119	805431	1541746	908934	2169200	785940	2660014	1933658	2800394	2578170	2849087	3706392	3465848	9982103	5796871	5581241	327310	9989960	632792	1292118	1378902	3254210	3422791	3539273	3579334	2154526	986830	3359055	2055628	3065458	2510814	3191300	2920246	3356614	2532819	2452411
ESI+	RP	1.2	138.092	[M+H]+	Tyramine	2	Other organic compounds	1S/C8H11NO/c9-6-5-7-1-3-8(10)4-2-7/h1-4,10H,5-6,9H2	163	52.82517:11 55.01712:153 55.02289:62 55.02759:9 59.48207:11 61.37688:10 76.73321:80 76.74002:11 76.75192:9 77.03838:3146 77.04416:170 77.04703:9 77.05688:105 77.07545:20 77.08252:19 77.09028:36 77.24824:28 77.29622:9 77.30239:7 77.36358:24 77.41175:29 77.93149:33 78.31678:8 78.96787:22 81.03332:460 81.05183:24 81.07723:8 81.08074:14 82.77885:9 91.0542:2138 91.06161:82 91.06978:39 91.07556:126 91.…		1100	968	16152	2935	7313	13330	19755	19488	141926	46748	13253	162379	59716	1013850	86176	2368	1408	1200	284	35428	45940	15516	25528	253943	986454	439	5794	6028	64691	960	608	1610	5075	820	11069	1549	582	312
ESI−	RP	1.2	180.0668	[M-H]-	Tyrosine	2	Amino acids, peptides, and analogues	1S/C9H11NO3/c10-8(9(12)13)5-6-1-3-7(11)4-2-6/h1-4,8,11H,5,10H2,(H,12,13)/t8-/m0/s1	125	57.46027:20 57.46501:8 59.01477:119 59.04745:11 67.72259:29 67.80939:9 68.5812:46 69.78964:17 71.85173:14 72.00891:158 72.02414:14 72.02911:14 78.09298:9 82.15247:9 86.6097:33 86.61525:17 88.17758:12 93.03385:274 93.05639:10 93.34981:19 96.80503:32 100.07295:38 103.63868:55 105.27679:119 105.28238:56 105.34263:11 105.45304:21 106.04202:209 106.06261:18 106.27109:19 110.57738:9 113.46055:42 113.46…		47207	64464	74353	67800	117892	111456	436638	197118	269438	56745	245327	281069	600231	189450	484573	142541	173291	109221	13984	471742	118391	110042	83055	749560	134423	88824	46837	33022	4844	55584	61572	61437	81531	93620	79937	97660	76507	57507
ESI+	RP	1.22	245.0768	[M+H]+	Uridine	2	Other organic compounds	1S/C9H12N2O6/c12-3-4-6(14)7(15)8(17-4)11-2-1-5(13)10-9(11)16/h1-2,4,6-8,12,14-15H,3H2,(H,10,13,16)/t4-,6-,7-,8-/m1/s1	16	55.01722:188 55.02811:20 55.03437:21 56.20929:12 57.03385:570 57.03769:128 57.04467:35 57.05074:35 57.07141:19 59.37842:17 65.3094:8 69.03434:101 70.48783:69 70.74164:12 73.02962:150 82.11255:9 83.96607:142 84.02323:11 85.03002:43 86.02898:9 86.03172:298 86.05197:17 86.54173:8 90.12689:16 96.00761:231 96.96193:64 99.33636:14 101.96599:14 104.20309:12 104.53449:12 112.57955:75 112.58828:18 113.034…		27080	4868	51357	31250	39839	31730	66181	38602	109771	33278	65444	58498	77957	139867	140597	138087	129938	104978	726	232558	117556	36340	95903	68234	67874	26170	9924	4192	900	17144	15165	27403	13885	8264	11854	17373	16726	11781
ESI+	HILIC	4.63	118.0865	[M+H]+	Valine	2	Amino acids, peptides, and analogues	1S/C5H11NO2/c1-3(2)4(6)5(7)8/h3-4H,6H2,1-2H3,(H,7,8)/t4-/m0/s1	45	59.06205:68 72.04375:92 72.08112:792 73.07778:152 116.07324:172 118.08575:1718		291634	129440	197381	931502	549875	199472	546824	244610	750117	87691	232560	548300	767745	302087	912665	95580	119747	90844	33245	985136	88436	279359	356607	1349506	306713	16783	54878	37630	23193	33678	43896	20114	45570	42225	101339	51270	24353	25635
ESI+	RP	2.86	231.1713	[M+H]+	Val-Leu	2	Amino acids, peptides, and analogues	1S/C11H22N2O3/c1-6(2)5-8(11(15)16)13-10(14)9(12)7(3)4/h6-9H,5,12H2,1-4H3,(H,13,14)(H,15,16)/t8-,9-/m0/s1	100	55.05462:518 55.05941:191 55.07213:20 55.08533:11 55.10095:9 56.04601:14 56.04946:40 56.05395:24 58.37555:7 69.48815:8 72.08082:5236 72.08684:321 72.09431:61 72.09976:127 72.10702:13 72.11497:15 72.11701:28 72.12419:52 72.13021:21 72.13198:26 72.13496:23 72.13867:15 72.14532:12 72.15195:27 72.16644:38 72.23053:16 72.30961:46 72.3185:50 72.32561:14 72.36189:27 72.36876:14 72.42104:24 72.58911:9 73…		44349	18566	507812	270116	460342	207215	975734	458481	1122743	110302	233683	1384307	1726138	152544	1168654	2855	8094	5995	2731	878157	108167	112391	878092	396039	37745	7583	8675	10244	5930	18400	8215	12300	13135	8836	5904	5647	11867	2766
ESI+	RP	3.35	265.1552	[M+H]+	Val-Phe	2	Amino acids, peptides, and analogues	1S/C14H20N2O3/c1-9(2)12(15)13(17)16-11(14(18)19)8-10-6-4-3-5-7-10/h3-7,9,11-12H,8,15H2,1-2H3,(H,16,17)(H,18,19)/t11-,12-/m0/s1	49	53.08543:11 53.09532:12 54.53552:9 55.01238:8 55.05405:1084 55.05742:253 55.06137:28 55.06687:12 55.0718:65 55.09135:30 55.11045:7 55.35565:58 55.54047:32 64.5564:19 67.10021:9 71.61123:14 72.08077:2109 72.08515:103 72.08863:63 72.09292:62 72.10041:55 72.11012:16 72.1237:21 72.12939:11 72.1383:9 72.27734:25 72.31947:41 72.32499:24 72.53553:62 72.54201:32 76.76886:11 78.42899:46 80.80346:7 84.9594…		24924	18000	313832	103880	164043	91279	359169	159587	406208	48362	100826	532357	607135	45870	547802	25731	35996	10899	762	443292	55493	57453	368770	162458	15334	10077	2053	2405	3414	1364	4978	3470	10039	9491	8310	11260	6493	4586
ESI+	RP	1.81	285.083	[M+H]+	Xanthosine	1	Other organic compounds	1S/C10H12N4O6/c15-1-3-5(16)6(17)9(20-3)14-2-11-4-7(14)12-10(19)13-8(4)18/h2-3,5-6,9,15-17H,1H2,(H2,12,13,18,19)/t3-,5-,6-,9-/m1/s1	16	55.01722:260 55.03296:27 55.03565:14 55.05253:20 55.30177:17 55.80251:32 55.80555:49 56.2588:14 57.03273:1120 57.04772:37 57.0521:41 57.05748:28 57.07241:22 57.0764:16 57.07907:24 57.17269:14 58.25948:35 59.43275:46 59.4358:70 70.06449:409 70.08397:44 70.10675:11 70.11826:9 72.09965:10 73.02822:73 73.03558:19 73.0742:9 75.09821:17 76.35209:11 76.41847:11 76.53176:11 82.42411:16 85.02971:674 85.03…		28087	9310	4458	4900	6226	3385	11107	4858	9467	3114	28812	8092	8124	26448	10982	75094	172105	146206	5685	143157	5483	3104	10928	10106	70058	8899	3461	2859	227	6712	11253	12631	8339	7427	9541	9135	5990	4134
[truncated: 44 more columns]
